# Supplementary material for: 2-(2,4-Dinitro­benz­yl)pyridinium 2-hy­droxy-3,5-dinitro­benzoate
Source: Acta Crystallogr Sect E Struct Rep Online. 2010 Jul 3;66(Pt 8):o1895. doi: 10.1107/S1600536810024888 (PMC3007337; doi:10.1107/S1600536810024888)
Supplement: Supplementary file 1 [file e-66-o1895-sup1.cif]

##############################################################################
###                                                                        ###
###        Electronic paper (Acta Crystallographica Section E)             ###
###                                                                        ###
##############################################################################
#                                                                            #
# This CIF contains the data in a paper accepted for publication in Acta     #
# Crystallographica Section E. It conforms to the requirements of Notes      #
# for Authors for Section E, and has been peer reviewed under the auspices   #
# of the IUCr Commission on Journals.                                        #
#                                                                            #
# Full details of the Crystallographic Information File format               #
# are given in the paper "The Crystallographic Information File (CIF):       #
# a New Standard Archive File for Crystallography" by S. R. Hall, F. H.      #
# Allen and I. D. Brown [Acta Cryst. (1991), A47, 655-685].                  #
#                                                                            #
# The current version of the core CIF dictionary is obtainable from          #
# ftp://ftp.iucr.org/pub/cif_core.dic. The current version number is 2.4.    #
#                                                                            #
# Software is freely available for graphical display of the structure(s) in  #
# this CIF.  For information consult the CIF home page http://www.iucr.org/  #
# cif/home.html                                                              #
#                                                                            #
# This file may be used for bona fide research purposes within the           #
# scientific community so long as proper attribution is given to the journal # 
# article from which it was obtained.                                        #
#                                                                            #
##############################################################################
                                             
data_global
_audit_creation_method     ' SHELXL97 (Sheldrick, 2008)'
_journal_date_recd_electronic     2010-06-10
_journal_date_accepted     2010-06-24
_journal_name_full     'Acta Crystallographica, Section E'
_journal_year     2010
_journal_volume     66
_journal_issue      8
_journal_page_first     o1895
_journal_page_last     o1895
_journal_paper_category     QO
_journal_coeditor_code     EZ2219
_publ_contact_author_name     'Dr Graham Smith'
_publ_contact_author_address
;
    Faculty of Science and Technology
    Queensland University of Technology
    GPO Box 2434, Brisbane, Qld 4001, Australia
;
_publ_contact_author_email     g.smith@qut.edu.au
_publ_contact_author_fax     ' 61 7 3138 1804 '
_publ_contact_author_phone     ' 61 7 3300 2667 '
_publ_section_title
;
2-(2,4-Dinitrobenzyl)pyridinium 2-hydroxy-3,5-dinitrobenzoate
;
loop_
    _publ_author_name
    _publ_author_address
    'Graham Smith'
;
  Faculty of Science and Technology
  Queensland University of Technology
  GPO Box 2434, Brisbane, Queensland 4001, Australia
;
    'Urs D. Wermuth'
;
  Faculty of Science and Technology
  Queensland University of Technology
  GPO Box 2434, Brisbane, Queensland 4001, Australia
;
    'David J. Young'
;
  School of Biomolecular and Physical Sciences
  Griffith University
  Nathan, Queensland 4111, Australia
;
data_I
_audit_creation_method     SHELXL97
_chemical_name_systematic
;
2-(2,4-Dinitrobenzyl)pyridinium 2-hydroxy-3,5-dinitrobenzoate
;
_chemical_name_common     ?
_chemical_formula_moiety     'C12 H10 N3 O4 +, C7 H3 N2 O7 -'
_chemical_formula_sum     'C19 H13 N5 O11'
_chemical_formula_iupac     'C12 H10 N3 O4 +, C7 H3 N2 O7 -'
_chemical_formula_weight     487.34
_chemical_melting_point     383
_symmetry_cell_setting     monoclinic
_symmetry_space_group_name_H-M     'P 21/c'
_symmetry_space_group_name_Hall     '-P 2ybc'
loop_
    _symmetry_equiv_pos_as_xyz
    'x, y, z'
    '-x, y+1/2, -z+1/2'
    '-x, -y, -z'
    'x, -y+1/2, z+1/2'
_cell_length_a     7.1550(2)
_cell_length_b     21.7356(5)
_cell_length_c     13.2080(4)
_cell_angle_alpha     90.00
_cell_angle_beta     104.424(3)
_cell_angle_gamma     90.00
_cell_volume     1989.34(10)
_cell_formula_units_Z     4
_cell_measurement_reflns_used     6248
_cell_measurement_theta_min     3.11
_cell_measurement_theta_max     28.73
_cell_measurement_temperature     200(2)
_exptl_crystal_description     'plate'
_exptl_crystal_colour     'yellow'
_exptl_crystal_size_max     0.40
_exptl_crystal_size_mid     0.35
_exptl_crystal_size_min     0.18
_exptl_crystal_density_diffrn     1.627
_exptl_crystal_density_meas     ?
_exptl_crystal_density_method     'not measured'
_exptl_crystal_F_000     1000
_exptl_absorpt_coefficient_mu     0.137
_exptl_absorpt_correction_type     multi-scan
_exptl_absorpt_process_details     '(<i>SADABS</i>; Sheldrick, 1996)'
_exptl_absorpt_correction_T_min     0.960
_exptl_absorpt_correction_T_max     0.982
_exptl_special_details
;
;
_diffrn_ambient_temperature     200(2)
_diffrn_radiation_type     MoK\a
_diffrn_radiation_wavelength     0.71073
_diffrn_radiation_source     'Enhance (Mo) X-ray source'
_diffrn_radiation_monochromator     graphite
_diffrn_measurement_device_type
                       'Oxford Diffraction Gemini-S CCD-detector diffractometer'
_diffrn_measurement_method     '\w scans'
_diffrn_detector_area_resol_mean     ?
_diffrn_reflns_number     13759
_diffrn_reflns_av_R_equivalents     0.0247
_diffrn_reflns_av_sigmaI/netI     0.0291
_diffrn_reflns_theta_min     3.12
_diffrn_reflns_theta_max     26.00
_diffrn_reflns_theta_full     26.00
_diffrn_measured_fraction_theta_max     0.999
_diffrn_measured_fraction_theta_full     0.999
_diffrn_reflns_limit_h_min     -8
_diffrn_reflns_limit_h_max     5
_diffrn_reflns_limit_k_min     -26
_diffrn_reflns_limit_k_max     26
_diffrn_reflns_limit_l_min     -16
_diffrn_reflns_limit_l_max     16
_diffrn_standards_number     0
_diffrn_standards_interval_count     .
_diffrn_standards_interval_time     .
_diffrn_standards_decay_%     ?
_refine_special_details
;
Refinement of <i>F</i>^2^ against ALL reflections. The weighted <i>R</i>-factor
<i>wR</i> and goodness of fit <i>S</i> are based on <i>F</i>^2^, conventional
<i>R</i>-factors <i>R</i> are based on <i>F</i>, with <i>F</i> set to zero for
negative <i>F</i>^2^. The threshold expression of <i>F</i>^2^ >
\s(<i>F</i>^2^) is used only for calculating <i>R</i>-factors(gt) <i>etc</i>.
and is not relevant to the choice of reflections for refinement.
<i>R</i>-factors based on <i>F</i>^2^ are statistically about twice as large
as those based on <i>F</i>, and <i>R</i>- factors based on ALL data will be
even larger.
;
_reflns_number_total     3910
_reflns_number_gt     2865
_reflns_threshold_expression     'I>2\s(I)'
_refine_ls_structure_factor_coef     Fsqd
_refine_ls_matrix_type     full
_refine_ls_R_factor_all     0.0711
_refine_ls_R_factor_gt     0.0513
_refine_ls_wR_factor_gt     0.1464
_refine_ls_wR_factor_ref     0.1534
_refine_ls_goodness_of_fit_ref     1.083
_refine_ls_restrained_S_all     1.083
_refine_ls_number_reflns     3910
_refine_ls_number_parameters     320
_refine_ls_number_restraints     0
_refine_ls_hydrogen_treatment     constr
_refine_ls_weighting_scheme     calc
_refine_ls_weighting_details
         'calc w=1/[\s^2^(Fo^2^)+(0.0819P)^2^+0.6730P] where P=(Fo^2^+2Fc^2^)/3'
_atom_sites_solution_hydrogens     geom
_atom_sites_solution_primary     direct
_atom_sites_solution_secondary     difmap
_refine_ls_shift/su_max     0.000
_refine_ls_shift/su_mean     0.000
_refine_diff_density_max     0.750
_refine_diff_density_min     -0.324
_refine_ls_extinction_method     none
_refine_ls_extinction_coef     ?
loop_
    _atom_type_symbol
    _atom_type_description
    _atom_type_scat_dispersion_real
    _atom_type_scat_dispersion_imag
    _atom_type_scat_source
    'C' 'C' 0.0033 0.0016
                         'International Tables Vol C Tables 4.2.6.8 and 6.1.1.4'
    'H' 'H' 0.0000 0.0000
                         'International Tables Vol C Tables 4.2.6.8 and 6.1.1.4'
    'N' 'N' 0.0061 0.0033
                         'International Tables Vol C Tables 4.2.6.8 and 6.1.1.4'
    'O' 'O' 0.0106 0.0060
                         'International Tables Vol C Tables 4.2.6.8 and 6.1.1.4'
_computing_data_collection     '<i>CrysAlis Pro</i> (Oxford Diffraction, 2009)'
_computing_cell_refinement     '<i>CrysAlis Pro</i> (Oxford Diffraction, 2009)'
_computing_data_reduction     '<i>CrysAlis Pro</i> (Oxford Diffraction, 2009)'
_computing_structure_solution     '<i>SIR92</i> (Altomare <i>et al.</i>,  1994)'
_computing_structure_refinement     '<i>SHELXL97</i> (Sheldrick, 2008)'
_computing_molecular_graphics     '<i>PLATON</i> (Spek, 2009)'
_computing_publication_material     '<i>PLATON</i> (Spek, 2009)'
loop_
    _atom_site_type_symbol
    _atom_site_label
    _atom_site_fract_x
    _atom_site_fract_y
    _atom_site_fract_z
    _atom_site_U_iso_or_equiv
    _atom_site_thermal_displace_type
    _atom_site_calc_flag
    _atom_site_refinement_flags
    _atom_site_occupancy
    O O21 1.2566(3) 0.22969(10) 0.63986(18) 0.0562(8) Uani . . 1.000
    O O22 1.1932(4) 0.18930(12) 0.48691(19) 0.0733(10) Uani . . 1.000
    O O41 0.7828(4) 0.00564(10) 0.43481(18) 0.0635(9) Uani . . 1.000
    O O42 0.6790(3) -0.02169(9) 0.56819(19) 0.0577(8) Uani . . 1.000
    N N1 0.6649(3) 0.32238(8) 0.69232(15) 0.0274(6) Uani . . 1.000
    N N21 1.1587(3) 0.19783(10) 0.57118(18) 0.0365(7) Uani . . 1.000
    N N41 0.7462(3) 0.01652(11) 0.5177(2) 0.0458(8) Uani . . 1.000
    C C2 0.7755(3) 0.28074(10) 0.75516(18) 0.0267(7) Uani . . 1.000
    C C3 0.7361(4) 0.26743(11) 0.84941(19) 0.0316(7) Uani . . 1.000
    C C4 0.5867(4) 0.29735(12) 0.87819(19) 0.0345(8) Uani . . 1.000
    C C5 0.4801(4) 0.34101(12) 0.8133(2) 0.0376(8) Uani . . 1.000
    C C6 0.5212(4) 0.35297(12) 0.7190(2) 0.0359(8) Uani . . 1.000
    C C11 0.8856(3) 0.19180(10) 0.65949(17) 0.0250(7) Uani . . 1.000
    C C21 0.9877(3) 0.16655(10) 0.59134(18) 0.0268(7) Uani . . 1.000
    C C31 0.9395(3) 0.11127(11) 0.5400(2) 0.0322(8) Uani . . 1.000
    C C41 0.7909(4) 0.07812(11) 0.5632(2) 0.0353(8) Uani . . 1.000
    C C51 0.6845(4) 0.10000(12) 0.6292(2) 0.0359(8) Uani . . 1.000
    C C61 0.7296(3) 0.15746(11) 0.67349(19) 0.0307(7) Uani . . 1.000
    C C71 0.9381(3) 0.25231(10) 0.7169(2) 0.0308(7) Uani . . 1.000
    O O2A 0.7053(3) 0.51546(8) 0.39374(15) 0.0389(6) Uani . . 1.000
    O O11A 0.7728(2) 0.34274(8) 0.51916(13) 0.0363(6) Uani . . 1.000
    O O12A 0.6246(3) 0.43376(8) 0.50643(15) 0.0404(6) Uani . . 1.000
    O O31A 0.8926(3) 0.60447(8) 0.32114(17) 0.0482(7) Uani . . 1.000
    O O32A 1.0404(4) 0.57457(11) 0.20856(19) 0.0703(10) Uani . . 1.000
    O O51A 1.4121(3) 0.38998(10) 0.28140(17) 0.0514(7) Uani . . 1.000
    O O52A 1.3387(3) 0.32069(9) 0.38239(19) 0.0536(7) Uani . . 1.000
    N N31A 0.9667(3) 0.56457(10) 0.28107(17) 0.0388(7) Uani . . 1.000
    N N51A 1.3139(3) 0.37048(10) 0.33857(18) 0.0375(7) Uani . . 1.000
    C C1A 0.8825(3) 0.42179(10) 0.42470(17) 0.0254(6) Uani . . 1.000
    C C2A 0.8508(3) 0.48139(11) 0.38128(18) 0.0276(7) Uani . . 1.000
    C C3A 0.9808(4) 0.50221(10) 0.32341(18) 0.0293(7) Uani . . 1.000
    C C4A 1.1287(3) 0.46614(11) 0.30776(18) 0.0296(7) Uani . . 1.000
    C C5A 1.1555(3) 0.40898(11) 0.35306(18) 0.0278(7) Uani . . 1.000
    C C6A 1.0358(3) 0.38671(10) 0.41266(18) 0.0268(7) Uani . . 1.000
    C C11A 0.7494(3) 0.39730(11) 0.48798(18) 0.0294(7) Uani . . 1.000
    H H1 0.69100 0.32880 0.62900 0.0330 Uiso . R 1.000
    H H3 0.80970 0.23840 0.89370 0.0380 Uiso calc R 1.000
    H H4 0.55830 0.28790 0.94140 0.0410 Uiso calc R 1.000
    H H5 0.38170 0.36210 0.83300 0.0450 Uiso calc R 1.000
    H H6 0.44980 0.38210 0.67380 0.0430 Uiso calc R 1.000
    H H31 1.00440 0.09700 0.49180 0.0390 Uiso calc R 1.000
    H H51 0.58490 0.07680 0.64350 0.0430 Uiso calc R 1.000
    H H61 0.65290 0.17380 0.71420 0.0370 Uiso calc R 1.000
    H H71 1.04700 0.24550 0.77630 0.0370 Uiso calc R 1.000
    H H72 0.97850 0.28120 0.67050 0.0370 Uiso calc R 1.000
    H H2A 0.64800 0.49380 0.43920 0.0470 Uiso . R 1.000
    H H4A 1.20920 0.48020 0.26720 0.0350 Uiso calc R 1.000
    H H6A 1.05890 0.34830 0.44430 0.0320 Uiso calc R 1.000
loop_
    _atom_site_aniso_label
    _atom_site_aniso_U_11
    _atom_site_aniso_U_22
    _atom_site_aniso_U_33
    _atom_site_aniso_U_12
    _atom_site_aniso_U_13
    _atom_site_aniso_U_23
    O21 0.0376(11) 0.0622(13) 0.0758(15) -0.0202(10) 0.0272(11) -0.0216(12)
    O22 0.0767(17) 0.0939(18) 0.0687(15) -0.0332(14) 0.0546(14) -0.0196(14)
    O41 0.0775(17) 0.0640(14) 0.0585(14) -0.0200(12) 0.0349(13) -0.0309(12)
    O42 0.0637(14) 0.0356(11) 0.0721(15) -0.0054(10) 0.0135(12) 0.0012(11)
    N1 0.0292(10) 0.0257(9) 0.0297(10) -0.0008(8) 0.0120(9) 0.0026(8)
    N21 0.0322(12) 0.0356(11) 0.0477(13) -0.0004(10) 0.0212(11) 0.0017(11)
    N41 0.0363(13) 0.0420(13) 0.0597(16) -0.0027(10) 0.0132(12) -0.0135(12)
    C2 0.0264(12) 0.0207(10) 0.0338(13) -0.0042(9) 0.0093(10) -0.0031(10)
    C3 0.0344(13) 0.0284(12) 0.0306(13) -0.0009(10) 0.0057(11) 0.0015(10)
    C4 0.0373(14) 0.0405(14) 0.0283(13) -0.0064(11) 0.0133(11) -0.0037(11)
    C5 0.0367(14) 0.0408(14) 0.0391(14) 0.0066(12) 0.0164(12) -0.0033(12)
    C6 0.0341(13) 0.0337(13) 0.0412(14) 0.0074(11) 0.0121(12) 0.0054(11)
    C11 0.0219(11) 0.0259(11) 0.0270(12) 0.0036(9) 0.0055(9) 0.0055(9)
    C21 0.0223(11) 0.0304(12) 0.0289(12) 0.0020(9) 0.0087(9) 0.0049(10)
    C31 0.0296(13) 0.0357(13) 0.0335(13) 0.0058(10) 0.0121(11) -0.0016(11)
    C41 0.0301(13) 0.0322(13) 0.0440(15) 0.0014(10) 0.0098(11) -0.0072(12)
    C51 0.0292(13) 0.0363(13) 0.0455(15) -0.0065(11) 0.0153(12) -0.0050(12)
    C61 0.0277(12) 0.0289(12) 0.0393(13) 0.0007(10) 0.0158(11) -0.0019(11)
    C71 0.0284(12) 0.0265(12) 0.0396(14) -0.0002(10) 0.0123(11) 0.0002(11)
    O2A 0.0345(10) 0.0364(10) 0.0512(11) 0.0054(8) 0.0209(9) 0.0012(8)
    O11A 0.0406(10) 0.0372(10) 0.0350(9) -0.0063(8) 0.0169(8) 0.0018(8)
    O12A 0.0391(10) 0.0429(10) 0.0475(11) -0.0027(8) 0.0266(9) -0.0072(9)
    O31A 0.0479(12) 0.0313(10) 0.0636(13) 0.0026(9) 0.0108(11) 0.0013(9)
    O32A 0.101(2) 0.0591(14) 0.0630(15) -0.0014(13) 0.0434(15) 0.0203(12)
    O51A 0.0386(11) 0.0653(13) 0.0604(13) 0.0026(9) 0.0311(10) -0.0076(11)
    O52A 0.0403(11) 0.0374(11) 0.0861(16) 0.0093(9) 0.0215(11) 0.0020(11)
    N31A 0.0385(12) 0.0389(12) 0.0385(12) -0.0018(10) 0.0087(10) 0.0062(10)
    N51A 0.0249(11) 0.0425(13) 0.0475(13) 0.0001(9) 0.0133(10) -0.0094(11)
    C1A 0.0254(11) 0.0286(11) 0.0228(11) -0.0030(9) 0.0073(9) -0.0043(10)
    C2A 0.0258(12) 0.0325(12) 0.0255(12) -0.0010(10) 0.0082(10) -0.0051(10)
    C3A 0.0316(13) 0.0290(12) 0.0274(12) -0.0018(10) 0.0074(10) 0.0015(10)
    C4A 0.0262(12) 0.0385(13) 0.0265(12) -0.0069(10) 0.0113(10) -0.0032(11)
    C5A 0.0226(11) 0.0327(12) 0.0288(12) -0.0007(10) 0.0076(10) -0.0091(10)
    C6A 0.0265(12) 0.0273(12) 0.0266(11) -0.0024(9) 0.0065(10) -0.0019(10)
    C11A 0.0285(12) 0.0352(13) 0.0264(12) -0.0073(10) 0.0104(10) -0.0061(10)
_geom_special_details
;
Bond distances, angles <i>etc</i>. have been calculated using the rounded
fractional coordinates. All su's are estimated from the variances of the
(full) variance-covariance matrix. The cell e.s.d.'s are taken into account in
the estimation of distances, angles and torsion angles
;
loop_
    _geom_bond_atom_site_label_1
    _geom_bond_atom_site_label_2
    _geom_bond_site_symmetry_1
    _geom_bond_site_symmetry_2
    _geom_bond_distance
    _geom_bond_publ_flag
    O21 N21 . . 1.215(3) no
    O22 N21 . . 1.213(3) no
    O41 N41 . . 1.211(3) no
    O42 N41 . . 1.235(3) no
    O2A C2A . . 1.321(3) no
    O11A C11A . . 1.253(3) no
    O12A C11A . . 1.262(3) no
    O31A N31A . . 1.206(3) no
    O32A N31A . . 1.222(3) no
    O51A N51A . . 1.228(3) no
    O52A N51A . . 1.219(3) no
    O2A H2A . . 0.9300 no
    N1 C6 . . 1.343(4) no
    N1 C2 . . 1.344(3) no
    N21 C21 . . 1.481(3) no
    N41 C41 . . 1.470(3) no
    N1 H1 . . 0.9100 no
    N31A C3A . . 1.460(3) no
    N51A C5A . . 1.459(3) no
    C2 C71 . . 1.511(3) no
    C2 C3 . . 1.374(3) no
    C3 C4 . . 1.383(4) no
    C4 C5 . . 1.375(4) no
    C5 C6 . . 1.374(4) no
    C11 C21 . . 1.405(3) no
    C11 C61 . . 1.393(3) no
    C11 C71 . . 1.518(3) no
    C21 C31 . . 1.381(3) no
    C31 C41 . . 1.381(4) no
    C41 C51 . . 1.377(4) no
    C51 C61 . . 1.383(4) no
    C3 H3 . . 0.9300 no
    C4 H4 . . 0.9300 no
    C5 H5 . . 0.9300 no
    C6 H6 . . 0.9300 no
    C31 H31 . . 0.9300 no
    C51 H51 . . 0.9300 no
    C61 H61 . . 0.9300 no
    C71 H71 . . 0.9700 no
    C71 H72 . . 0.9700 no
    C1A C6A . . 1.377(3) no
    C1A C11A . . 1.512(3) no
    C1A C2A . . 1.412(3) no
    C2A C3A . . 1.417(4) no
    C3A C4A . . 1.373(4) no
    C4A C5A . . 1.372(3) no
    C5A C6A . . 1.387(3) no
    C4A H4A . . 0.9300 no
    C6A H6A . . 0.9300 no
loop_
    _geom_angle_atom_site_label_1
    _geom_angle_atom_site_label_2
    _geom_angle_atom_site_label_3
    _geom_angle_site_symmetry_1
    _geom_angle_site_symmetry_2
    _geom_angle_site_symmetry_3
    _geom_angle
    _geom_angle_publ_flag
    C2A O2A H2A . . . 106.00 no
    C2 N1 C6 . . . 122.9(2) no
    O21 N21 C21 . . . 118.4(2) no
    O22 N21 C21 . . . 117.5(2) no
    O21 N21 O22 . . . 124.1(3) no
    O41 N41 O42 . . . 123.9(2) no
    O42 N41 C41 . . . 117.8(2) no
    O41 N41 C41 . . . 118.3(2) no
    C6 N1 H1 . . . 121.00 no
    C2 N1 H1 . . . 116.00 no
    O31A N31A O32A . . . 122.6(2) no
    O31A N31A C3A . . . 119.7(2) no
    O32A N31A C3A . . . 117.6(2) no
    O51A N51A C5A . . . 117.7(2) no
    O52A N51A C5A . . . 118.2(2) no
    O51A N51A O52A . . . 124.1(2) no
    C3 C2 C71 . . . 124.5(2) no
    N1 C2 C3 . . . 118.6(2) no
    N1 C2 C71 . . . 116.9(2) no
    C2 C3 C4 . . . 119.8(2) no
    C3 C4 C5 . . . 120.0(2) no
    C4 C5 C6 . . . 119.0(3) no
    N1 C6 C5 . . . 119.7(2) no
    C61 C11 C71 . . . 120.3(2) no
    C21 C11 C71 . . . 123.7(2) no
    C21 C11 C61 . . . 116.0(2) no
    N21 C21 C11 . . . 121.4(2) no
    C11 C21 C31 . . . 123.3(2) no
    N21 C21 C31 . . . 115.3(2) no
    C21 C31 C41 . . . 117.2(2) no
    N41 C41 C51 . . . 118.4(2) no
    N41 C41 C31 . . . 119.1(2) no
    C31 C41 C51 . . . 122.6(2) no
    C41 C51 C61 . . . 118.2(2) no
    C11 C61 C51 . . . 122.6(2) no
    C2 C71 C11 . . . 113.96(18) no
    C2 C3 H3 . . . 120.00 no
    C4 C3 H3 . . . 120.00 no
    C5 C4 H4 . . . 120.00 no
    C3 C4 H4 . . . 120.00 no
    C6 C5 H5 . . . 121.00 no
    C4 C5 H5 . . . 120.00 no
    N1 C6 H6 . . . 120.00 no
    C5 C6 H6 . . . 120.00 no
    C41 C31 H31 . . . 121.00 no
    C21 C31 H31 . . . 121.00 no
    C41 C51 H51 . . . 121.00 no
    C61 C51 H51 . . . 121.00 no
    C11 C61 H61 . . . 119.00 no
    C51 C61 H61 . . . 119.00 no
    H71 C71 H72 . . . 108.00 no
    C2 C71 H72 . . . 109.00 no
    C11 C71 H71 . . . 109.00 no
    C2 C71 H71 . . . 109.00 no
    C11 C71 H72 . . . 109.00 no
    C2A C1A C6A . . . 120.9(2) no
    C2A C1A C11A . . . 119.2(2) no
    C6A C1A C11A . . . 119.9(2) no
    O2A C2A C3A . . . 122.1(2) no
    C1A C2A C3A . . . 116.8(2) no
    O2A C2A C1A . . . 121.0(2) no
    N31A C3A C2A . . . 120.7(2) no
    C2A C3A C4A . . . 122.2(2) no
    N31A C3A C4A . . . 117.0(2) no
    C3A C4A C5A . . . 118.7(2) no
    N51A C5A C6A . . . 118.9(2) no
    C4A C5A C6A . . . 121.7(2) no
    N51A C5A C4A . . . 119.4(2) no
    C1A C6A C5A . . . 119.6(2) no
    O11A C11A C1A . . . 117.7(2) no
    O12A C11A C1A . . . 117.3(2) no
    O11A C11A O12A . . . 125.0(2) no
    C3A C4A H4A . . . 121.00 no
    C5A C4A H4A . . . 121.00 no
    C1A C6A H6A . . . 120.00 no
    C5A C6A H6A . . . 120.00 no
loop_
    _geom_torsion_atom_site_label_1
    _geom_torsion_atom_site_label_2
    _geom_torsion_atom_site_label_3
    _geom_torsion_atom_site_label_4
    _geom_torsion_site_symmetry_1
    _geom_torsion_site_symmetry_2
    _geom_torsion_site_symmetry_3
    _geom_torsion_site_symmetry_4
    _geom_torsion
    _geom_torsion_publ_flag
    C6 N1 C2 C3 . . . . 2.1(3) no
    C6 N1 C2 C71 . . . . -177.0(2) no
    C2 N1 C6 C5 . . . . -1.4(4) no
    O21 N21 C21 C11 . . . . 29.4(3) no
    O21 N21 C21 C31 . . . . -149.7(2) no
    O22 N21 C21 C11 . . . . -151.4(2) no
    O22 N21 C21 C31 . . . . 29.5(3) no
    O41 N41 C41 C31 . . . . -27.8(4) no
    O41 N41 C41 C51 . . . . 153.4(3) no
    O42 N41 C41 C31 . . . . 149.9(2) no
    O42 N41 C41 C51 . . . . -28.8(4) no
    O31A N31A C3A C2A . . . . 24.4(4) no
    O31A N31A C3A C4A . . . . -153.3(2) no
    O32A N31A C3A C2A . . . . -159.1(2) no
    O32A N31A C3A C4A . . . . 23.2(3) no
    O51A N51A C5A C4A . . . . -3.5(3) no
    O51A N51A C5A C6A . . . . 176.6(2) no
    O52A N51A C5A C4A . . . . 177.6(2) no
    O52A N51A C5A C6A . . . . -2.3(3) no
    C71 C2 C3 C4 . . . . 178.3(2) no
    N1 C2 C71 C11 . . . . -94.0(2) no
    C3 C2 C71 C11 . . . . 86.9(3) no
    N1 C2 C3 C4 . . . . -0.8(4) no
    C2 C3 C4 C5 . . . . -1.1(4) no
    C3 C4 C5 C6 . . . . 1.7(4) no
    C4 C5 C6 N1 . . . . -0.5(4) no
    C61 C11 C21 N21 . . . . -178.8(2) no
    C61 C11 C21 C31 . . . . 0.2(3) no
    C71 C11 C21 N21 . . . . 0.6(3) no
    C71 C11 C21 C31 . . . . 179.6(2) no
    C21 C11 C61 C51 . . . . 4.3(3) no
    C71 C11 C61 C51 . . . . -175.1(2) no
    C21 C11 C71 C2 . . . . 160.2(2) no
    C61 C11 C71 C2 . . . . -20.4(3) no
    C11 C21 C31 C41 . . . . -4.3(4) no
    N21 C21 C31 C41 . . . . 174.8(2) no
    C21 C31 C41 N41 . . . . -174.5(2) no
    C21 C31 C41 C51 . . . . 4.2(4) no
    C31 C41 C51 C61 . . . . 0.0(4) no
    N41 C41 C51 C61 . . . . 178.7(2) no
    C41 C51 C61 C11 . . . . -4.5(4) no
    C6A C1A C2A O2A . . . . -179.2(2) no
    C6A C1A C2A C3A . . . . 1.4(3) no
    C11A C1A C2A O2A . . . . -1.1(3) no
    C11A C1A C2A C3A . . . . 179.5(2) no
    C2A C1A C6A C5A . . . . -3.0(3) no
    C11A C1A C6A C5A . . . . 178.9(2) no
    C2A C1A C11A O11A . . . . 175.0(2) no
    C2A C1A C11A O12A . . . . -5.8(3) no
    C6A C1A C11A O11A . . . . -6.9(3) no
    C6A C1A C11A O12A . . . . 172.3(2) no
    O2A C2A C3A N31A . . . . 4.4(4) no
    O2A C2A C3A C4A . . . . -178.0(2) no
    C1A C2A C3A N31A . . . . -176.2(2) no
    C1A C2A C3A C4A . . . . 1.4(3) no
    N31A C3A C4A C5A . . . . 175.2(2) no
    C2A C3A C4A C5A . . . . -2.5(4) no
    C3A C4A C5A N51A . . . . -179.0(2) no
    C3A C4A C5A C6A . . . . 0.9(4) no
    N51A C5A C6A C1A . . . . -178.2(2) no
    C4A C5A C6A C1A . . . . 1.9(4) no
loop_
    _geom_hbond_atom_site_label_D
    _geom_hbond_atom_site_label_H
    _geom_hbond_atom_site_label_A
    _geom_hbond_site_symmetry_A
    _geom_hbond_distance_DH
    _geom_hbond_distance_HA
    _geom_hbond_distance_DA
    _geom_hbond_angle_DHA
    _geom_hbond_publ_flag
    N1 H1 O11A . 0.91 1.72 2.627(3) 172 yes
    O2A H2A O12A . 0.93 1.61 2.476(3) 152 yes
    C3 H3 O11A 4_555 0.93 2.48 3.246(3) 140 yes
    C5 H5 O31A 3_666 0.93 2.56 3.051(4) 114 yes
    C6 H6 O31A 3_666 0.93 2.48 3.020(4) 117 yes
    C51 H51 O51A 4_455 0.93 2.55 3.137(4) 122 yes
    C61 H61 O51A 4_455 0.93 2.54 3.141(3) 123 yes
    C71 H72 O11A . 0.97 2.55 3.247(3) 129 yes
