# Supplementary material for: 2-(2,4-Dinitro­benz­yl)pyridinium 2-hy­droxy-3,5-dinitro­benzoate
Source: Acta Crystallogr Sect E Struct Rep Online. 2010 Jul 3;66(Pt 8):o1895. doi: 10.1107/S1600536810024888 (PMC3007337; doi:10.1107/S1600536810024888)
Supplement: Supplementary file 2 [file e-66-o1895-Isup2.hkl]

#
# h,k,l, Fc-squared, Fo-squared, sigma(Fo-squared) and status flag
#
data_I
_shelx_title 'gs10gs20'
_shelx_refln_list_code          4
_shelx_F_calc_maximum      224.20
_exptl_crystal_F_000      1000.00
_reflns_d_resolution_high  0.8108
 
loop_
 _symmetry_equiv_pos_as_xyz
 'x, y, z'
 '-x, y+1/2, -z+1/2'
 '-x, -y, -z'
 'x, -y-1/2, z-1/2'
 
_cell_length_a     7.1550
_cell_length_b    21.7356
_cell_length_c    13.2080
_cell_angle_alpha  90.000
_cell_angle_beta  104.424
_cell_angle_gamma  90.000
 
_shelx_F_squared_multiplier     1.000
 
loop_
 _refln_index_h
 _refln_index_k
 _refln_index_l
 _refln_F_squared_calc
 _refln_F_squared_meas
 _refln_F_squared_sigma
 _refln_observed_status
   2   0   0    12819.61    13020.51    195.53 o
   3   0   0     2716.57     2291.68     42.31 o
   4   0   0      981.48      961.43     32.04 o
   5   0   0       70.82      115.92     13.42 o
   6   0   0       14.54       19.16     12.73 o
   7   0   0       91.33       82.12     15.91 o
   8   0   0      139.04      134.59     13.17 o
   2   1   0       63.80       72.59      3.69 o
   3   1   0      156.81      159.36      7.79 o
   4   1   0      190.85      180.52      6.30 o
   5   1   0      993.19     1047.40     16.29 o
   6   1   0       99.60       96.17      9.70 o
   7   1   0      234.58      228.13     10.92 o
   8   1   0       96.47       96.83      8.91 o
   1   2   0     2717.57     2553.54     27.29 o
   2   2   0       57.96      131.21      3.46 o
   3   2   0      759.16      630.54     11.26 o
   4   2   0      210.57      225.73     17.93 o
   5   2   0        4.97       10.61      3.83 o
   6   2   0      126.05      137.54     11.20 o
   7   2   0      167.18      152.74     10.16 o
   8   2   0        4.89       11.83      8.28 o
   1   3   0      348.68      392.73      4.21 o
   2   3   0       19.58       87.37      7.85 o
   3   3   0     2779.71     2957.34     21.29 o
   4   3   0      115.22      129.06      8.95 o
   5   3   0        6.53       10.54      4.74 o
   6   3   0       42.01       44.09      7.79 o
   7   3   0       44.47       41.65      9.19 o
   8   3   0       93.69       98.35      9.26 o
   0   4   0      642.45      763.68     27.91 o
   1   4   0     1206.39     1168.43     11.91 o
   2   4   0     8288.33     7930.81     49.12 o
   3   4   0       49.28       77.32      3.53 o
   4   4   0      331.73      293.44     10.65 o
   5   4   0       30.81       31.35      5.30 o
   6   4   0       62.84       64.91      8.33 o
   7   4   0       62.67       66.57      9.14 o
   8   4   0       32.78       30.85      9.62 o
   1   5   0      178.96      195.38      2.69 o
   2   5   0       69.02      157.25      4.16 o
   3   5   0     1411.76     1426.63     12.94 o
   4   5   0       98.19       89.22      7.34 o
   5   5   0       69.43       72.49      5.91 o
   6   5   0      143.12      146.96     12.05 o
   7   5   0        3.91        9.87      8.44 o
   8   5   0       21.77       21.42      9.31 o
   0   6   0     2173.55     2093.32     16.01 o
   1   6   0     6164.41     5910.34     25.77 o
   2   6   0     3994.52     3550.53     23.91 o
   3   6   0       22.99       40.72      3.47 o
   4   6   0      646.30      692.65     14.50 o
   5   6   0      103.00      121.43      5.57 o
   6   6   0     1024.93      993.03     16.00 o
   7   6   0       38.49       40.83      8.91 o
   8   6   0       25.60       25.45      9.98 o
   1   7   0       34.21       24.15      2.12 o
   2   7   0       40.97       75.08      4.46 o
   3   7   0      514.09      538.72      6.13 o
   4   7   0      498.96      528.03      6.80 o
   5   7   0        4.20        2.26      7.45 o
   6   7   0        0.88       12.37      8.58 o
   7   7   0      157.68      141.31     13.01 o
   8   7   0       44.78       47.80     10.59 o
   0   8   0      330.67      214.03      5.21 o
   1   8   0        0.31        3.17      2.06 o
   2   8   0      513.82      484.10      6.52 o
   3   8   0      189.58      230.67      4.97 o
   4   8   0     2216.23     2311.77     29.90 o
   5   8   0      312.45      273.23     11.01 o
   6   8   0      376.02      366.92     11.92 o
   7   8   0        7.33       10.68     11.17 o
   8   8   0       54.30       58.78     10.91 o
   1   9   0      436.57      384.53      3.91 o
   2   9   0     2849.21     2693.70     15.39 o
   3   9   0      279.06      270.68      6.45 o
   4   9   0     1026.50     1009.17      9.57 o
   5   9   0       59.48       56.48      8.27 o
   6   9   0       88.18       78.49      9.29 o
   7   9   0       62.98       56.57     12.21 o
   8   9   0       90.01       84.73     11.33 o
   0  10   0     7932.33     7325.63     60.59 o
   1  10   0     1153.71     1302.67     11.80 o
   2  10   0      935.40      907.41      9.87 o
   3  10   0       65.15       72.37      4.24 o
   4  10   0     1054.86      966.96     13.75 o
   5  10   0       25.36       50.87      8.03 o
   6  10   0        6.00       12.36      8.49 o
   7  10   0      198.97      195.31     13.76 o
   1  11   0     5020.37     4732.95     33.32 o
   2  11   0        4.31        4.84      3.59 o
   3  11   0      164.43      134.19      4.95 o
   4  11   0      235.59      235.57      8.73 o
   5  11   0       86.67       81.87      8.40 o
   6  11   0        3.09        3.64      9.88 o
   7  11   0       25.11       43.46     11.31 o
   0  12   0     6344.69     6485.36     60.86 o
   1  12   0      573.32      681.98     10.90 o
   2  12   0      157.27      175.80      3.94 o
   3  12   0      228.39      230.82      5.73 o
   4  12   0      740.32      725.40      8.73 o
   5  12   0       13.71       22.16      6.99 o
   6  12   0       70.47       54.93      8.94 o
   7  12   0       44.43       33.84      9.40 o
   1  13   0        4.60        8.35      2.59 o
   2  13   0      410.92      414.96      4.81 o
   3  13   0      446.10      402.67      8.04 o
   4  13   0      287.22      285.99      6.86 o
   5  13   0       97.16      111.93      8.34 o
   6  13   0        3.59        8.88      6.82 o
   7  13   0       34.23       24.61     10.25 o
   0  14   0       89.23      136.05      5.90 o
   1  14   0       50.82       45.53      2.93 o
   2  14   0        1.04        0.86      3.53 o
   3  14   0      232.82      240.08      6.05 o
   4  14   0      651.33      639.82      8.99 o
   5  14   0      314.87      344.72     10.60 o
   6  14   0        0.42        6.77      8.82 o
   7  14   0        0.25        4.59     10.29 o
   1  15   0      966.27     1064.02      8.35 o
   2  15   0      173.21      194.85      5.09 o
   3  15   0      118.85       94.75      5.16 o
   4  15   0      628.83      623.96     12.05 o
   5  15   0      126.46      124.68     12.49 o
   6  15   0       64.49       69.46      8.67 o
   7  15   0       48.05       61.02     11.34 o
   0  16   0        0.09        4.73      5.70 o
   1  16   0      211.80      243.63      5.43 o
   2  16   0      638.31      593.08      7.34 o
   3  16   0      767.18      778.71     11.84 o
   4  16   0      342.01      366.36      9.46 o
   5  16   0      124.95      129.72     12.97 o
   6  16   0       53.86       51.02      8.83 o
   1  17   0      130.39      141.65      5.25 o
   2  17   0      614.99      678.07      9.93 o
   3  17   0     1713.49     1715.94     26.24 o
   4  17   0      179.73      191.05      8.28 o
   5  17   0       26.07       26.58      9.77 o
   6  17   0       26.90       27.77      8.70 o
   0  18   0      127.56      152.91      7.34 o
   1  18   0        0.01        6.59      4.47 o
   2  18   0       68.64       59.81      6.47 o
   3  18   0      663.51      659.72     10.59 o
   4  18   0      787.96      745.74     11.46 o
   5  18   0      266.49      260.75     11.15 o
   6  18   0       28.12       46.92      9.39 o
   1  19   0       89.06       79.05      6.21 o
   2  19   0      372.27      406.12     10.21 o
   3  19   0       67.78       67.45      6.81 o
   4  19   0      377.21      419.35     11.68 o
   5  19   0      261.20      279.55      9.99 o
   6  19   0       24.52       33.23      9.66 o
   0  20   0       25.53       23.54      8.97 o
   1  20   0       35.36       45.98      7.12 o
   2  20   0      350.81      289.85      8.55 o
   3  20   0      372.59      391.74     11.51 o
   4  20   0        7.97       19.96      8.14 o
   5  20   0        0.52        6.46      7.75 o
   1  21   0      132.58      122.74      7.39 o
   2  21   0       41.18       47.16      9.35 o
   3  21   0       62.10       77.18      7.26 o
   4  21   0        2.49       12.10      8.15 o
   5  21   0       17.73       19.55      8.15 o
   0  22   0      663.53      600.06     43.84 o
   1  22   0       68.74       60.37      8.00 o
   2  22   0      223.97      234.54     17.69 o
   3  22   0        1.53       10.21      7.92 o
   4  22   0        7.86       18.09      9.07 o
   1  23   0       20.43       23.87      7.96 o
   2  23   0       21.92       27.17      9.55 o
   3  23   0       20.91       29.23      7.75 o
   4  23   0       15.52       29.33      9.31 o
   0  24   0      305.68      267.20     11.59 o
   1  24   0       64.94       74.58      7.87 o
   2  24   0      179.47      181.23     12.11 o
   3  24   0        1.82        6.47      8.43 o
   1  25   0       20.20       28.52      7.73 o
   2  25   0       11.21       20.89      7.88 o
   3  25   0       19.18       16.26      8.91 o
   0  26   0       34.48       32.51     12.39 o
   1  26   0       95.76      103.22      8.66 o
   2  26   0       42.23       66.37      9.60 o
  -8   1   1      124.59      111.35     10.85 o
  -7   1   1      105.16      105.04      9.63 o
  -6   1   1        0.67        5.43      5.08 o
  -5   1   1        3.92        7.09      5.00 o
  -4   1   1      111.52      121.53      6.14 o
  -3   1   1       19.54       28.76      3.10 o
  -2   1   1     2441.27     2643.48      9.71 o
  -1   1   1       18.56       30.12      3.53 o
   1   1   1        0.04       28.65      3.37 o
   2   1   1        4.16       23.40      5.06 o
   3   1   1      289.26      231.89      7.27 o
   4   1   1     3564.28     3900.39     31.78 o
   5   1   1      239.50      195.58      9.02 o
   6   1   1      100.39       95.55     10.59 o
   7   1   1       59.29       69.27     11.40 o
   8   1   1       36.63       39.63     10.14 o
  -8   2   1       29.86       32.84      9.75 o
  -7   2   1     1153.09     1123.44     13.07 o
  -6   2   1        0.31        6.13      5.05 o
  -5   2   1      205.85      247.04      7.18 o
  -4   2   1      258.43      269.23      7.22 o
  -3   2   1     3163.48     3448.84     36.54 o
  -2   2   1     4554.28     4663.64     44.73 o
  -1   2   1       93.71       94.34      2.42 o
   1   2   1       87.52      106.72      3.91 o
   2   2   1     4316.22     4174.53     36.72 o
   3   2   1      391.96      355.42      7.97 o
   4   2   1     3743.41     4009.79     63.11 o
   5   2   1       20.83       24.47      7.75 o
   6   2   1        0.54        2.19      9.42 o
   7   2   1        8.71        4.53     10.58 o
   8   2   1       88.35       82.43     10.63 o
  -8   3   1       58.76       55.69     10.10 o
  -7   3   1     1480.32     1433.99     16.02 o
  -6   3   1      236.06      256.46      6.82 o
  -5   3   1        5.46        6.33      3.89 o
  -4   3   1        0.14        3.96      3.45 o
  -3   3   1     1078.50      840.35      5.38 o
  -2   3   1      172.89      194.67      2.77 o
  -1   3   1    14794.12    14582.83    139.36 o
   0   3   1      259.73      204.18      3.08 o
   1   3   1      820.49      764.88      6.06 o
   2   3   1    16236.21    15208.29     96.55 o
   3   3   1      228.46      188.81     15.67 o
   4   3   1     1127.54     1134.83     23.99 o
   5   3   1       45.47       46.68      9.89 o
   6   3   1        0.23        2.92      9.54 o
   7   3   1        9.62       13.60     11.04 o
   8   3   1        0.00       10.48      9.96 o
  -8   4   1        5.63        3.64      9.22 o
  -7   4   1       79.20      102.14      7.82 o
  -6   4   1       61.40       57.76      6.69 o
  -5   4   1      453.04      505.96     12.21 o
  -4   4   1     1495.19     1482.12      9.04 o
  -3   4   1    10094.08    10825.85     94.78 o
  -2   4   1     3281.29     3106.34     26.02 o
  -1   4   1     1871.87     1821.94      6.70 o
   0   4   1       18.23        7.20      2.77 o
   1   4   1    14736.90    14723.03     72.92 o
   2   4   1     7419.55     7107.90     94.55 o
   3   4   1       32.73       15.93      6.99 o
   4   4   1      180.46      191.15     13.59 o
   5   4   1       63.56       57.30     10.17 o
   6   4   1       16.37        5.60      8.08 o
   7   4   1      285.61      285.58     11.88 o
   8   4   1        1.97       11.92      9.96 o
  -8   5   1        0.26       12.46      8.16 o
  -7   5   1        5.44        5.05      6.99 o
  -6   5   1       85.31      100.87      8.31 o
  -5   5   1      120.32      118.77      4.81 o
  -4   5   1       11.90        6.36      2.52 o
  -3   5   1     4299.68     4833.89     36.43 o
  -2   5   1     1189.68     1143.93     17.14 o
  -1   5   1     3285.92     3359.11     14.71 o
   0   5   1    15974.04    15495.28    127.13 o
   1   5   1      688.85      856.78      6.55 o
   2   5   1     1910.32     1742.58     13.72 o
   3   5   1      320.60      344.99     10.38 o
   4   5   1        0.37        6.13      8.30 o
   5   5   1      118.95      123.99     10.88 o
   6   5   1      277.04      241.90     13.32 o
   7   5   1      283.32      304.23     12.07 o
   8   5   1      695.38      640.88     16.12 o
  -8   6   1       57.70       57.22      8.78 o
  -7   6   1      280.69      257.97      9.23 o
  -6   6   1        0.62        7.91      7.56 o
  -5   6   1        2.71       10.11      3.45 o
  -4   6   1     1208.11     1345.96     14.66 o
  -3   6   1     9504.00     9677.33     37.34 o
  -2   6   1       95.41      114.07      5.21 o
  -1   6   1       74.05       47.14      2.61 o
   0   6   1     2287.26     2554.70     26.16 o
   1   6   1     2878.23     2940.16     15.45 o
   2   6   1      782.37      827.56      7.31 o
   3   6   1     1238.91     1247.89     16.10 o
   4   6   1      117.22      114.60      9.74 o
   5   6   1     1332.70     1305.99     20.53 o
   6   6   1       78.55       83.39      9.37 o
   7   6   1      245.31      210.95     11.42 o
   8   6   1      336.89      359.16     13.90 o
  -8   7   1        5.12       13.76      8.69 o
  -7   7   1        1.24        4.42      8.71 o
  -6   7   1        5.55        4.97      7.76 o
  -5   7   1      195.02      186.54      7.03 o
  -4   7   1      196.87      207.89      3.92 o
  -3   7   1     1185.42     1274.54     15.49 o
  -2   7   1      538.74      638.48      8.04 o
  -1   7   1     3039.65     2994.50     12.75 o
   0   7   1      970.76      960.74      4.93 o
   1   7   1      867.31      810.72      8.84 o
   2   7   1      157.78      151.97      2.96 o
   3   7   1       30.13       38.69      5.60 o
   4   7   1      147.38      138.05     11.18 o
   5   7   1       68.92       79.49      8.52 o
   6   7   1        1.86        3.36      8.49 o
   7   7   1       55.41       41.01     11.85 o
   8   7   1      327.55      338.56     13.90 o
  -8   8   1      155.65      141.96     10.34 o
  -7   8   1       73.72       79.39      9.78 o
  -6   8   1      443.93      416.89     12.62 o
  -5   8   1      139.37      156.80      5.21 o
  -4   8   1        3.97        7.53      3.46 o
  -3   8   1      336.90      255.51      7.86 o
  -2   8   1        7.09       41.33      4.49 o
  -1   8   1     3088.31     2993.65     20.73 o
   0   8   1      124.62      146.17      2.76 o
   1   8   1     4605.57     4848.84     24.00 o
   2   8   1        0.04        0.95      2.34 o
   3   8   1      554.17      537.96     16.06 o
   4   8   1      212.68      211.62      8.61 o
   5   8   1       18.99       27.35      7.90 o
   6   8   1       12.06        8.52      8.59 o
   7   8   1      197.70      170.53     11.36 o
   8   8   1        4.52        9.42     10.51 o
  -8   9   1       54.03       56.62      9.29 o
  -7   9   1      498.25      477.16     14.39 o
  -6   9   1        0.73        4.36      8.01 o
  -5   9   1     1075.03     1039.75      9.63 o
  -4   9   1     1386.66     1500.75     10.24 o
  -3   9   1      164.86      150.25      5.67 o
  -2   9   1     2292.27     2262.24     32.62 o
  -1   9   1      186.39      175.19      3.54 o
   0   9   1     1346.68     1277.48      6.44 o
   1   9   1     2517.16     2872.08     15.42 o
   2   9   1     1384.05     1535.07     18.10 o
   3   9   1      480.33      502.66      7.61 o
   4   9   1      130.78      121.32      7.77 o
   5   9   1      843.56      772.81     13.87 o
   6   9   1      222.35      211.87     10.66 o
   7   9   1       32.77       42.16     10.09 o
  -8  10   1       13.44       20.37      8.97 o
  -7  10   1       25.74       29.47      9.49 o
  -6  10   1       36.39       33.21      6.69 o
  -5  10   1      124.97      131.36      7.33 o
  -4  10   1        1.75        8.76      4.24 o
  -3  10   1      211.62      252.72      6.55 o
  -2  10   1      841.46      721.78      5.75 o
  -1  10   1     1241.89     1258.50     16.23 o
   0  10   1       92.72       58.35      3.46 o
   1  10   1      240.82      281.48      4.10 o
   2  10   1      921.10      959.72      7.59 o
   3  10   1       66.96       62.72      4.43 o
   4  10   1       63.08       84.91      7.34 o
   5  10   1      106.33      109.79     10.96 o
   6  10   1       36.82       46.62      8.88 o
   7  10   1       47.24       53.71     10.00 o
  -7  11   1        6.13       15.10      8.95 o
  -6  11   1      210.32      191.96      7.63 o
  -5  11   1        9.55       11.16      5.64 o
  -4  11   1        5.87        5.86      4.46 o
  -3  11   1       56.89       49.03      5.07 o
  -2  11   1      367.78      388.28      4.60 o
  -1  11   1      399.96      444.32     11.42 o
   0  11   1       26.83       12.56      1.79 o
   1  11   1     1834.80     1951.83     12.70 o
   2  11   1      421.38      370.67      5.42 o
   3  11   1      673.70      659.41      7.72 o
   4  11   1      143.79      139.91      7.90 o
   5  11   1      778.25      775.46     14.12 o
   6  11   1       78.60       89.68      9.51 o
   7  11   1      142.82      115.22     10.92 o
  -7  12   1       57.41       71.59      9.73 o
  -6  12   1       53.97       40.39      6.47 o
  -5  12   1      344.06      348.89      8.24 o
  -4  12   1      258.46      232.75      6.28 o
  -3  12   1        1.09        4.36      4.73 o
  -2  12   1      487.67      454.29      6.32 o
  -1  12   1     1279.71     1513.44     24.44 o
   0  12   1     1783.86     2093.01     12.49 o
   1  12   1      148.11      150.06      3.76 o
   2  12   1     1742.18     1613.50     11.83 o
   3  12   1      815.21      826.36      8.47 o
   4  12   1      150.62      182.89      7.76 o
   5  12   1        1.31       -0.10      7.55 o
   6  12   1       32.32       34.82      8.75 o
   7  12   1       20.06       25.52     12.67 o
  -7  13   1       90.55      104.66     10.10 o
  -6  13   1       26.95       37.44      6.44 o
  -5  13   1       46.28       51.59      6.15 o
  -4  13   1      711.01      720.82     10.74 o
  -3  13   1        5.65        5.45      4.42 o
  -2  13   1      168.92      161.09      3.69 o
  -1  13   1       60.64       61.32      3.34 o
   0  13   1       45.38       76.71      5.43 o
   1  13   1       48.10       44.54      3.34 o
   2  13   1      916.23      949.10     20.23 o
   3  13   1      523.34      493.95      7.22 o
   4  13   1      622.66      599.76      9.28 o
   5  13   1       22.73       16.89      7.61 o
   6  13   1        6.59       14.84     11.66 o
   7  13   1       67.08       82.58     13.74 o
  -7  14   1       90.59       86.34     13.71 o
  -6  14   1        2.50        8.10      6.10 o
  -5  14   1      116.99      119.13      7.46 o
  -4  14   1       83.78      102.91      5.72 o
  -3  14   1      320.40      300.55      6.71 o
  -2  14   1       13.89       26.16      3.63 o
  -1  14   1      357.70      388.97      6.06 o
   0  14   1      217.93      168.58     10.38 o
   1  14   1       13.28       22.99      3.40 o
   2  14   1       18.40       21.72      2.54 o
   3  14   1       94.40       72.53      4.86 o
   4  14   1        6.14        8.99      5.02 o
   5  14   1      236.49      230.18     13.91 o
   6  14   1        6.99       12.00     11.57 o
   7  14   1       34.87       32.83     13.28 o
  -7  15   1       12.37       19.86     14.34 o
  -6  15   1      118.13      131.33      9.13 o
  -5  15   1       59.54       69.73      7.36 o
  -4  15   1       87.05      102.64      5.27 o
  -3  15   1     1395.54     1430.73     15.37 o
  -2  15   1      464.43      487.04      6.39 o
  -1  15   1       57.79       66.30      4.50 o
   0  15   1       45.30       31.31      4.55 o
   1  15   1      347.23      411.27      8.50 o
   2  15   1       18.07       23.18      4.33 o
   3  15   1     1255.50     1244.32     13.69 o
   4  15   1       89.73       99.01      7.18 o
   5  15   1      102.23       99.80     12.69 o
   6  15   1       11.82       16.34     11.87 o
  -6  16   1        7.85       11.55      9.26 o
  -5  16   1       46.79       49.04      7.34 o
  -4  16   1      668.29      678.40      9.71 o
  -3  16   1     2732.39     2664.22     28.17 o
  -2  16   1      727.45      676.19      8.40 o
  -1  16   1      223.14      202.76      5.62 o
   0  16   1      220.92      209.15      5.44 o
   1  16   1      105.91      116.86      4.35 o
   2  16   1        7.83       10.54      4.40 o
   3  16   1       91.12       74.39      7.34 o
   4  16   1       17.39       24.38      6.63 o
   5  16   1      603.64      621.06     18.83 o
   6  16   1        0.30       -2.24     12.09 o
  -6  17   1       69.74       81.57      9.18 o
  -5  17   1       20.02       21.80      7.36 o
  -4  17   1      512.94      474.45      8.87 o
  -3  17   1     1267.17     1239.75     16.84 o
  -2  17   1      726.20      745.17     10.63 o
  -1  17   1     1099.02     1139.64     11.58 o
   0  17   1      130.96      125.07      4.77 o
   1  17   1        2.98        7.62      3.77 o
   2  17   1      198.96      176.32      7.89 o
   3  17   1       16.15       16.74      6.86 o
   4  17   1        6.26        7.38      6.67 o
   5  17   1        2.48        8.76     11.74 o
   6  17   1       45.38       54.55     10.50 o
  -6  18   1        0.34        2.47      8.72 o
  -5  18   1      271.86      280.55      9.77 o
  -4  18   1        0.57       12.16      5.95 o
  -3  18   1     1641.10     1549.70     21.88 o
  -2  18   1       64.48       81.24      5.92 o
  -1  18   1        8.81       19.31      4.73 o
   0  18   1       43.39       40.50      5.02 o
   1  18   1      331.04      335.82      7.63 o
   2  18   1       37.72       37.21      6.95 o
   3  18   1        5.40        8.26      6.76 o
   4  18   1       42.85       42.82      9.23 o
   5  18   1      221.66      222.17     15.29 o
   6  18   1       11.26       16.35     10.49 o
  -6  19   1      180.55      190.12     11.13 o
  -5  19   1      167.45      166.30      9.12 o
  -4  19   1     1283.20     1298.46     16.10 o
  -3  19   1       36.63       35.89      6.79 o
  -2  19   1      204.53      176.33      9.06 o
  -1  19   1      332.70      337.53      8.15 o
   0  19   1       27.23       30.88      5.34 o
   1  19   1       66.78       68.44      5.78 o
   2  19   1       70.10       60.09      7.28 o
   3  19   1       12.99       18.85      7.03 o
   4  19   1       11.53       23.10      9.17 o
   5  19   1       47.66       51.49     13.35 o
  -5  20   1      382.37      369.77     10.74 o
  -4  20   1      206.58      209.91      8.91 o
  -3  20   1       86.73       94.43      6.99 o
  -2  20   1       95.06      110.61     10.01 o
  -1  20   1       65.12       68.36      6.31 o
   0  20   1      269.29      240.68      6.58 o
   1  20   1       34.35       35.74      5.54 o
   2  20   1        0.39        4.28      6.90 o
   3  20   1       32.26       33.24      7.53 o
   4  20   1       17.26       22.69      9.21 o
   5  20   1       65.30       86.81     11.69 o
  -5  21   1        0.62       11.46      8.01 o
  -4  21   1      239.76      237.52     10.76 o
  -3  21   1      140.99      163.48      8.58 o
  -2  21   1       41.32       56.82      9.92 o
  -1  21   1       14.94       20.16      6.05 o
   0  21   1       17.92       33.91      6.17 o
   1  21   1        8.42        9.98      5.66 o
   2  21   1       23.95       34.10      6.70 o
   3  21   1       14.87       14.35      6.77 o
   4  21   1       28.33       37.87      8.46 o
   5  21   1        9.17       13.70     11.04 o
  -4  22   1       68.21       74.77      9.50 o
  -3  22   1       10.03       11.43      8.04 o
  -2  22   1       62.96       58.71     10.00 o
  -1  22   1        3.83       13.74      7.58 o
   0  22   1       64.96       57.81      6.75 o
   1  22   1        2.86        8.46      7.50 o
   2  22   1       47.04       46.80      8.22 o
   3  22   1       19.03       18.27      6.83 o
   4  22   1      134.19      130.23      9.84 o
  -4  23   1      172.13      173.66     10.68 o
  -3  23   1       38.34       53.19      8.75 o
  -2  23   1       26.40       22.24      9.71 o
  -1  23   1      368.76      348.38     11.42 o
   0  23   1       35.22       36.35      6.59 o
   1  23   1      269.78      281.86     13.83 o
   2  23   1        0.43       10.13      8.97 o
   3  23   1        1.09        4.05      8.03 o
   4  23   1        2.49       11.55     10.38 o
  -3  24   1       36.26       45.80      9.03 o
  -2  24   1       34.17       39.51      8.75 o
  -1  24   1       10.21       32.81      8.33 o
   0  24   1       45.75       32.85      6.57 o
   1  24   1      192.89      169.70      9.56 o
   2  24   1       73.60       85.92     10.32 o
   3  24   1       42.86       68.25      9.14 o
  -3  25   1        3.24        3.87      8.83 o
  -2  25   1       10.28       13.57      7.71 o
  -1  25   1        8.87       21.95      9.45 o
   0  25   1       93.97      107.19     10.74 o
   1  25   1        0.70       11.69      8.21 o
   2  25   1       64.73       74.24     10.50 o
  -2  26   1      117.99      122.39      8.85 o
  -1  26   1       93.26      100.89      8.57 o
   0  26   1       53.60       69.71     12.28 o
   1  26   1        0.59        9.45      8.46 o
  -8   0   2      265.82      296.90     24.36 o
  -7   0   2     1232.25     1177.50     20.42 o
  -6   0   2      131.58      137.12      7.85 o
  -5   0   2     3016.44     3047.80     31.42 o
  -4   0   2      902.59      949.47     10.99 o
  -3   0   2     2024.57     2178.25     23.37 o
  -2   0   2     4425.01     4790.97     30.07 o
  -1   0   2      975.09      838.21     13.91 o
   0   0   2       86.53       38.19      4.66 o
   1   0   2     1019.12      882.67     13.26 o
   2   0   2    31716.01    30522.44    322.91 o
   3   0   2       10.29       37.95     10.72 o
   4   0   2     1600.30     1781.31     22.00 o
   5   0   2       43.52       49.18      9.85 o
   6   0   2        0.04        2.64     14.05 o
   7   0   2      232.99      206.64     20.03 o
   8   0   2       73.55       72.01     19.27 o
  -8   1   2       65.72       74.16     13.96 o
  -7   1   2      147.39      144.50      7.05 o
  -6   1   2       22.23       25.74      4.85 o
  -5   1   2        2.43        5.16      4.03 o
  -4   1   2       96.36       96.05      3.82 o
  -3   1   2       57.97       97.18      2.72 o
  -2   1   2     2135.89     2247.76     11.44 o
  -1   1   2     3019.18     3291.09     14.19 o
   0   1   2      487.36      440.63      4.26 o
   1   1   2     4889.03     4962.11     41.12 o
   2   1   2       23.85       27.38      5.37 o
   3   1   2      196.60      184.15      7.19 o
   4   1   2      402.47      408.31      9.98 o
   5   1   2      188.61      179.48      8.08 o
   6   1   2       13.84        8.39      8.20 o
   7   1   2       43.99       52.95     12.23 o
   8   1   2        2.71        8.37     12.74 o
  -8   2   2        3.52        9.49     12.17 o
  -7   2   2       10.01        8.87      5.94 o
  -6   2   2      289.36      266.25      6.27 o
  -5   2   2      658.76      614.89      7.04 o
  -4   2   2     2127.09     2353.84     17.55 o
  -3   2   2     2827.13     2840.52     20.28 o
  -2   2   2     2195.86     2115.70      8.72 o
  -1   2   2     3558.08     3538.66     15.66 o
   0   2   2     6390.20     5988.63     80.21 o
   1   2   2     4113.05     4737.16     43.36 o
   2   2   2     7021.36     6737.82     61.85 o
   3   2   2        7.29       15.21      5.92 o
   4   2   2      186.04      179.88      8.34 o
   5   2   2       65.22       78.33      8.56 o
   6   2   2      174.01      168.34     10.27 o
   7   2   2      457.01      451.99     18.14 o
   8   2   2       18.41       19.46     12.96 o
  -8   3   2       65.11       64.69     12.69 o
  -7   3   2      476.08      450.67     12.23 o
  -6   3   2       35.01       35.00      4.59 o
  -5   3   2       41.57       51.95      4.17 o
  -4   3   2        0.00       12.93      3.17 o
  -3   3   2     1568.72     1910.88      8.41 o
  -2   3   2      570.38      494.69      4.08 o
  -1   3   2     8072.72     8734.30     50.72 o
   0   3   2     1409.55     1668.55     22.14 o
   1   3   2    31704.82    34193.15    103.38 o
   2   3   2     1194.83     1415.99     20.90 o
   3   3   2       55.23       30.29      3.75 o
   4   3   2      309.01      383.22      9.85 o
   5   3   2       11.10        1.97      9.47 o
   6   3   2      292.91      275.57     12.06 o
   7   3   2        2.54        7.58     11.18 o
   8   3   2       20.37       32.02     10.97 o
  -8   4   2      175.41      182.29     15.45 o
  -7   4   2      754.40      755.46     11.01 o
  -6   4   2      102.17      113.88      6.39 o
  -5   4   2        3.36        4.69      3.67 o
  -4   4   2      161.64      142.55      3.53 o
  -3   4   2     2814.40     2998.31     11.77 o
  -2   4   2     2491.73     2348.09      7.17 o
  -1   4   2     1165.72     1265.19     10.15 o
   0   4   2      444.74      273.00      3.08 o
   1   4   2    50264.41    52309.19    185.08 o
   2   4   2      393.07      498.38      6.14 o
   3   4   2      766.96      735.02     11.38 o
   4   4   2      522.69      524.25     13.48 o
   5   4   2      833.81      875.35     25.75 o
   6   4   2      112.97      137.62     12.23 o
   7   4   2       28.69       26.12     11.60 o
   8   4   2      215.89      218.19     12.66 o
  -8   5   2       66.95       60.27     10.13 o
  -7   5   2      246.95      257.14      8.67 o
  -6   5   2       42.45       61.31      7.06 o
  -5   5   2      275.74      227.89      4.97 o
  -4   5   2       43.28       61.61      3.95 o
  -3   5   2     1005.47     1154.86      9.50 o
  -2   5   2       49.14       86.87      4.12 o
  -1   5   2      657.39      549.53      4.32 o
   0   5   2      709.02     1058.06      6.03 o
   1   5   2     2619.38     2829.77     14.77 o
   2   5   2       62.20       73.01      4.08 o
   3   5   2       57.05       54.51      4.87 o
   4   5   2      198.84      182.65     10.79 o
   5   5   2      250.58      258.30     14.59 o
   6   5   2        8.34        9.00     10.78 o
   7   5   2       72.12       68.49     10.21 o
   8   5   2      158.75      162.57     12.42 o
  -8   6   2       31.17       24.37     10.00 o
  -7   6   2      276.48      246.62      8.24 o
  -6   6   2        2.46       11.68      6.83 o
  -5   6   2      135.31      139.93      5.31 o
  -4   6   2       54.00       71.26      4.18 o
  -3   6   2        0.03        4.52      4.50 o
  -2   6   2       43.48       42.36      4.05 o
  -1   6   2     1129.87     1201.89     11.27 o
   0   6   2     3498.69     3228.15     18.50 o
   1   6   2     8717.35     8776.60     84.32 o
   2   6   2     1973.33     1912.31     12.97 o
   3   6   2        2.79        9.07      8.04 o
   4   6   2     1688.25     1669.96     21.38 o
   5   6   2      417.77      379.26     14.36 o
   6   6   2      375.38      379.50     15.50 o
   7   6   2      138.86      132.94      9.57 o
  -8   7   2       31.82       33.74     10.01 o
  -7   7   2      221.68      229.47      8.21 o
  -6   7   2      142.03      104.43      9.57 o
  -5   7   2      702.49      759.60      8.30 o
  -4   7   2      362.83      421.96      6.37 o
  -3   7   2        4.04       31.66      4.37 o
  -2   7   2      414.12      360.71      5.48 o
  -1   7   2      926.90      738.18      6.06 o
   0   7   2        2.18       22.01      3.37 o
   1   7   2     4736.07     4941.57     22.81 o
   2   7   2      206.51      210.74      4.58 o
   3   7   2      288.97      309.21     13.01 o
   4   7   2      384.77      393.37     13.33 o
   5   7   2       19.28        9.60     10.52 o
   6   7   2       22.54       22.77     11.06 o
   7   7   2       98.93       88.55     10.62 o
  -8   8   2       50.32       65.61     12.79 o
  -7   8   2       48.37       42.44      8.32 o
  -6   8   2       39.34       40.53      8.20 o
  -5   8   2      513.49      498.74      7.39 o
  -4   8   2      535.00      509.99      7.71 o
  -3   8   2      107.57      116.62      5.00 o
  -2   8   2        2.22        2.37      3.70 o
  -1   8   2     5596.38     5740.39     40.20 o
   0   8   2      329.08      471.32      5.58 o
   1   8   2      405.35      432.40     13.76 o
   2   8   2       34.90       48.58      3.14 o
   3   8   2     2422.08     2135.50     22.30 o
   4   8   2      478.60      481.74     15.15 o
   5   8   2        6.24        5.59     10.58 o
   6   8   2        8.25        6.42      8.72 o
   7   8   2       34.08       33.39     10.18 o
  -8   9   2        0.12       11.24     10.29 o
  -7   9   2        0.10        4.48      7.82 o
  -6   9   2      229.01      215.56      7.89 o
  -5   9   2        0.92       12.76      4.48 o
  -4   9   2       14.73       23.50      4.68 o
  -3   9   2      128.36       87.15      4.72 o
  -2   9   2     1559.64     1324.12      9.14 o
  -1   9   2       48.71       48.75      2.86 o
   0   9   2      545.86      603.42      6.41 o
   1   9   2      781.95      666.77     14.64 o
   2   9   2       11.15       17.04      2.60 o
   3   9   2      510.45      506.54     20.01 o
   4   9   2      550.11      498.08     12.28 o
   5   9   2      212.32      246.19     10.04 o
   6   9   2       82.98       95.25      9.57 o
   7   9   2        1.71        4.11      9.46 o
  -8  10   2        0.13        2.53      8.65 o
  -7  10   2       32.23       35.57      7.98 o
  -6  10   2        1.30        4.26      6.23 o
  -5  10   2       55.44       56.94      5.03 o
  -4  10   2      214.11      226.45      6.89 o
  -3  10   2       48.70       53.45      4.61 o
  -2  10   2       17.29       37.85      3.92 o
  -1  10   2     1149.42     1156.82      7.83 o
   0  10   2     1989.46     1953.22     11.09 o
   1  10   2       19.20       10.32      1.82 o
   2  10   2      127.68      152.13      4.31 o
   3  10   2      254.69      250.96      7.52 o
   4  10   2      859.40      818.98     12.83 o
   5  10   2      294.68      324.49     10.91 o
   6  10   2       37.41       38.73      9.13 o
   7  10   2        3.47        7.94      9.74 o
  -7  11   2      110.80      116.64      8.91 o
  -6  11   2      110.51      121.24      7.55 o
  -5  11   2       56.74       63.97      5.20 o
  -4  11   2       10.48        8.70      4.84 o
  -3  11   2        0.29        1.44      3.98 o
  -2  11   2       28.28       21.90      3.81 o
  -1  11   2        3.99       11.76      2.69 o
   0  11   2      641.18      772.60     12.80 o
   1  11   2      212.76      143.94      7.94 o
   2  11   2        3.53        5.17      2.65 o
   3  11   2      480.19      451.44     11.24 o
   4  11   2      561.10      600.43     14.82 o
   5  11   2     1304.10     1265.55     17.17 o
   6  11   2       69.34       65.63      9.25 o
   7  11   2       19.05       21.92      9.65 o
  -7  12   2       15.31       25.56      8.73 o
  -6  12   2      165.10      151.84      8.07 o
  -5  12   2      189.89      192.85      7.90 o
  -4  12   2      189.18      201.97      6.21 o
  -3  12   2      204.63      233.28      5.74 o
  -2  12   2      587.63      542.22      5.99 o
  -1  12   2      424.25      324.57      4.54 o
   0  12   2       82.55       85.02      2.96 o
   1  12   2       47.69       20.93      2.67 o
   2  12   2     3070.20     3282.09     18.82 o
   3  12   2      243.38      260.48      6.06 o
   4  12   2      148.14      152.36     14.73 o
   5  12   2       28.29       34.15      8.13 o
   6  12   2       13.50       22.01      8.91 o
   7  12   2        6.05       -1.42     12.80 o
  -7  13   2      104.88      120.13      9.14 o
  -6  13   2      170.77      180.02      8.60 o
  -5  13   2       36.19       29.47      5.55 o
  -4  13   2      248.85      261.31      6.76 o
  -3  13   2      221.37      220.87      5.70 o
  -2  13   2     1051.15      977.35      7.62 o
  -1  13   2       31.82       27.93      3.10 o
   0  13   2       84.69       89.98      3.49 o
   1  13   2       57.28       67.03      3.19 o
   2  13   2      767.68      743.54     17.89 o
   3  13   2     1294.32     1311.47     11.63 o
   4  13   2     1002.98     1066.20     20.83 o
   5  13   2      309.70      310.67     15.18 o
   6  13   2        0.45        3.32     11.59 o
   7  13   2       94.49       91.43     14.86 o
  -7  14   2      114.92      126.12     11.47 o
  -6  14   2        0.13       -0.23      6.54 o
  -5  14   2       54.04       44.36      5.60 o
  -4  14   2      315.60      299.07      7.08 o
  -3  14   2       75.51       74.21      4.92 o
  -2  14   2      462.10      442.17      5.80 o
  -1  14   2      253.10      273.46      4.51 o
   0  14   2       26.58       18.18      2.86 o
   1  14   2     2092.62     2122.27     17.66 o
   2  14   2       26.42       45.78      2.75 o
   3  14   2      578.86      566.28      7.67 o
   4  14   2     2932.41     2769.41     31.08 o
   5  14   2        0.16       11.51     11.78 o
   6  14   2       26.97       51.08     12.85 o
  -7  15   2        0.08       15.20     10.25 o
  -6  15   2        0.43        4.11      8.97 o
  -5  15   2        0.47        3.74      5.90 o
  -4  15   2      434.29      402.27      7.81 o
  -3  15   2      130.52      125.50      5.50 o
  -2  15   2        0.71        3.51      3.71 o
  -1  15   2       34.50       39.57      3.32 o
   0  15   2       36.28       32.79      3.16 o
   1  15   2      859.30      834.17      9.20 o
   2  15   2      602.94      627.23     15.08 o
   3  15   2      743.16      730.96     11.53 o
   4  15   2      577.18      642.95     17.88 o
   5  15   2       43.78       38.40     12.05 o
   6  15   2       24.26       33.68     12.47 o
  -7  16   2       13.77       20.60     10.99 o
  -6  16   2        6.65       14.22      9.31 o
  -5  16   2       28.04       29.08      7.13 o
  -4  16   2      372.89      374.55     12.63 o
  -3  16   2      923.45      945.22      8.92 o
  -2  16   2        5.16        7.16      4.17 o
  -1  16   2      201.51      179.16      5.26 o
   0  16   2        9.54        6.79      3.11 o
   1  16   2      364.70      330.42      7.08 o
   2  16   2      243.74      254.42      8.31 o
   3  16   2      350.26      311.13      9.01 o
   4  16   2       11.29       13.31     11.51 o
   5  16   2        4.79       13.72     13.29 o
   6  16   2        1.14        8.53     12.33 o
  -6  17   2        3.66       14.57      8.25 o
  -5  17   2       20.55       19.55      7.16 o
  -4  17   2        0.34        6.82      6.61 o
  -3  17   2      845.99      882.93     10.58 o
  -2  17   2       33.23       34.84      4.68 o
  -1  17   2      117.92      128.63      5.53 o
   0  17   2      221.97      187.21      6.56 o
   1  17   2       19.37       28.42      5.22 o
   2  17   2      343.17      338.39      9.24 o
   3  17   2        2.83        2.38      6.69 o
   4  17   2       20.61       32.57      8.83 o
   5  17   2       45.73       60.82     12.94 o
   6  17   2       49.77       49.29     13.58 o
  -6  18   2       53.74       53.61      9.10 o
  -5  18   2       24.58       24.67      7.38 o
  -4  18   2        9.07       17.23      6.86 o
  -3  18   2       13.25       15.13      5.24 o
  -2  18   2      406.10      405.93      8.17 o
  -1  18   2      306.09      324.63      9.40 o
   0  18   2       26.97       33.50      5.67 o
   1  18   2        0.06        2.39      5.19 o
   2  18   2       39.10       33.95      6.91 o
   3  18   2      104.57      124.25      8.00 o
   4  18   2        6.41        9.67      8.80 o
   5  18   2        3.20        4.41     11.96 o
  -6  19   2       11.69       26.29     10.66 o
  -5  19   2      129.47      115.61      8.33 o
  -4  19   2       36.52       43.42      7.32 o
  -3  19   2      396.05      389.75      9.30 o
  -2  19   2        9.78       12.83      6.83 o
  -1  19   2       10.63        6.54      5.00 o
   0  19   2        7.91       12.55      5.52 o
   1  19   2       38.34       36.52      5.42 o
   2  19   2        5.39       11.30      6.80 o
   3  19   2       35.05       37.39      7.36 o
   4  19   2       28.35       46.27      9.63 o
   5  19   2        3.34       16.33     12.67 o
  -5  20   2        2.81        5.38      8.68 o
  -4  20   2        2.05        4.47      6.05 o
  -3  20   2       19.65       21.84      9.23 o
  -2  20   2      699.41      668.48     14.94 o
  -1  20   2       32.52       46.93      5.42 o
   0  20   2        8.03        8.03      5.62 o
   1  20   2        3.57       10.03      5.33 o
   2  20   2       26.11       34.31      7.25 o
   3  20   2       23.87       14.13      7.19 o
   4  20   2       13.68       21.39      9.41 o
   5  20   2      126.63      142.86     14.91 o
  -5  21   2       34.49       35.39      9.06 o
  -4  21   2       41.55       39.10      8.70 o
  -3  21   2        0.56       13.45      9.34 o
  -2  21   2      276.79      254.97     12.41 o
  -1  21   2      454.09      387.94     14.02 o
   0  21   2      351.95      332.85     10.28 o
   1  21   2        0.28        7.33      6.41 o
   2  21   2        0.16        1.85      7.07 o
   3  21   2       76.69       73.49      8.21 o
   4  21   2        8.58       15.77      9.66 o
  -5  22   2      248.37      240.68     11.52 o
  -4  22   2       28.58       36.32     10.39 o
  -3  22   2      143.19      140.03     10.96 o
  -2  22   2      168.03      158.10     10.83 o
  -1  22   2        7.30       10.63      7.58 o
   0  22   2      204.49      170.87      7.54 o
   1  22   2       13.84       20.18      8.33 o
   2  22   2      119.87      112.14      8.44 o
   3  22   2        2.14       11.26      7.92 o
   4  22   2       25.81       36.25     13.20 o
  -4  23   2        0.54       12.63     10.11 o
  -3  23   2        0.49       11.92      9.55 o
  -2  23   2       69.93       86.43     10.62 o
  -1  23   2       43.97       44.93      8.12 o
   0  23   2       35.02       39.21      6.60 o
   1  23   2        1.70        4.28      7.75 o
   2  23   2       21.43       30.54      8.10 o
   3  23   2        4.33       15.23      9.70 o
  -3  24   2        5.85       23.30     10.26 o
  -2  24   2        1.57        1.75      8.00 o
  -1  24   2       22.47       11.95      8.07 o
   0  24   2       13.99       18.23      6.64 o
   1  24   2       45.82       45.25      8.28 o
   2  24   2      129.43      129.18     11.51 o
   3  24   2      209.08      232.53     12.86 o
  -3  25   2       12.05       19.23      8.71 o
  -2  25   2       16.80       23.70      8.58 o
  -1  25   2        0.79        5.40      8.10 o
   0  25   2        5.11       14.20      9.62 o
   1  25   2       24.71       21.65      9.93 o
   2  25   2       26.21       20.01     12.64 o
  -2  26   2       57.42       68.69      9.47 o
  -1  26   2      114.33      122.42     12.62 o
   0  26   2        3.38        8.90     12.54 o
   1  26   2       14.00       13.93     10.32 o
  -8   1   3       34.33       41.60     12.86 o
  -7   1   3      221.84      218.46      8.47 o
  -6   1   3     1463.99     1370.60     13.32 o
  -5   1   3        2.80        3.37      3.65 o
  -4   1   3      733.67      648.15      6.29 o
  -3   1   3      343.66      359.74      3.76 o
  -2   1   3      147.85      114.92      2.85 o
  -1   1   3       36.90        9.26      2.33 o
   0   1   3     9603.64     8993.57     65.70 o
   1   1   3    14916.33    13557.62    111.37 o
   2   1   3      316.32      252.44      6.24 o
   3   1   3       29.72       28.75      6.46 o
   4   1   3        4.60       11.27      7.26 o
   5   1   3      162.05      179.06      8.45 o
   6   1   3        3.63        0.40      7.48 o
   7   1   3       29.12       37.91     12.06 o
  -8   2   3       50.80       40.81     13.28 o
  -7   2   3       29.67       21.46      6.42 o
  -6   2   3      876.48      800.57     11.56 o
  -5   2   3       17.54       15.28      3.65 o
  -4   2   3      126.84      148.75      3.07 o
  -3   2   3       81.08      104.10      2.76 o
  -2   2   3      865.82      823.35      4.79 o
  -1   2   3     3678.81     3548.49     34.72 o
   0   2   3    19580.78    19487.47    112.69 o
   1   2   3    47848.97    48362.07    159.51 o
   2   2   3     1739.38     1768.72     19.82 o
   3   2   3      169.07      159.94     12.76 o
   4   2   3      354.69      357.95     10.16 o
   5   2   3      169.92      157.46      8.15 o
   6   2   3      128.67      149.31     10.34 o
   7   2   3      186.35      170.67     11.64 o
  -8   3   3      136.45      124.53     14.95 o
  -7   3   3      216.83      200.65      8.42 o
  -6   3   3        6.63        9.25      4.36 o
  -5   3   3      356.70      397.97      5.84 o
  -4   3   3      855.41      932.46      7.45 o
  -3   3   3      254.86      286.53      4.56 o
  -2   3   3      297.31      365.08      3.29 o
  -1   3   3     1066.01      750.73     10.33 o
   0   3   3     5218.27     5288.64     48.57 o
   1   3   3     8835.10     8468.56     61.40 o
   2   3   3     1681.63     1428.92     12.10 o
   3   3   3      493.78      489.85      9.59 o
   4   3   3     2506.77     2614.95     20.71 o
   5   3   3      265.38      288.51     10.90 o
   6   3   3      876.30      860.35     16.19 o
   7   3   3      159.23      168.33     14.41 o
  -8   4   3       32.73       36.00     12.49 o
  -7   4   3       56.84       56.25      7.25 o
  -6   4   3      185.98      205.28      6.71 o
  -5   4   3      315.52      352.24      6.30 o
  -4   4   3      534.91      571.38      9.40 o
  -3   4   3     4079.37     4179.55     11.38 o
  -2   4   3     3637.06     3581.00     17.82 o
  -1   4   3     3343.94     3854.15     21.75 o
   0   4   3       49.13      124.34      4.16 o
   1   4   3     2199.68     2202.31     13.14 o
   2   4   3        6.48       28.24      2.84 o
   3   4   3      539.99      529.31      9.81 o
   4   4   3      327.51      268.14     12.75 o
   5   4   3        2.59        3.06     10.04 o
   6   4   3      222.18      187.73     14.25 o
   7   4   3       55.22       56.77     10.58 o
  -8   5   3        1.24        2.35     10.87 o
  -7   5   3      149.52      142.36      8.27 o
  -6   5   3      727.52      732.10      9.76 o
  -5   5   3      253.68      295.52      7.91 o
  -4   5   3      212.74      201.93      5.60 o
  -3   5   3     2990.72     3424.46     14.53 o
  -2   5   3     2701.66     2825.70     12.81 o
  -1   5   3      197.05      281.60      3.37 o
   0   5   3      656.00      501.12      5.56 o
   1   5   3      660.74      834.93      7.60 o
   2   5   3      899.31      674.40      9.09 o
   3   5   3      181.12      172.91      7.56 o
   4   5   3     1131.35     1072.19     14.36 o
   5   5   3       23.39       17.51     10.22 o
   6   5   3      183.47      188.56     13.48 o
   7   5   3       11.71       13.94     10.13 o
  -8   6   3       27.39       30.09      9.64 o
  -7   6   3        3.94        2.53      6.91 o
  -6   6   3      112.83      144.17      7.68 o
  -5   6   3      929.91      957.35      9.43 o
  -4   6   3        4.85        3.02      3.63 o
  -3   6   3     4161.24     4383.59     38.33 o
  -2   6   3     1295.98     1366.95      7.54 o
  -1   6   3     1053.67     1113.15      5.99 o
   0   6   3       69.60      112.82      2.79 o
   1   6   3        0.00        6.23      2.20 o
   2   6   3        0.43       16.51      4.09 o
   3   6   3      243.93      239.08      7.90 o
   4   6   3      135.04      159.34     11.21 o
   5   6   3       74.19       90.88     11.59 o
   6   6   3       18.75       17.11     11.38 o
   7   6   3        0.43       -0.40      9.88 o
  -8   7   3      119.47      112.19     10.85 o
  -7   7   3        2.65        7.42      7.05 o
  -6   7   3       84.63       83.19      7.02 o
  -5   7   3        0.71        3.87      4.13 o
  -4   7   3      253.68      289.61      5.55 o
  -3   7   3      959.28      874.78     16.00 o
  -2   7   3     1059.00     1299.17      8.74 o
  -1   7   3      321.29      198.09      3.57 o
   0   7   3     5306.20     5352.33     22.99 o
   1   7   3      242.21      275.12      4.48 o
   2   7   3     1519.83     1503.30     20.08 o
   3   7   3     2322.66     2501.05     29.29 o
   4   7   3       60.74       66.03     10.45 o
   5   7   3      164.24      197.49     12.99 o
   6   7   3      222.09      247.76     14.86 o
   7   7   3      160.42      143.35     14.33 o
  -8   8   3       30.32       34.39      9.70 o
  -7   8   3       52.41       56.29      7.83 o
  -6   8   3        4.64       11.07      5.42 o
  -5   8   3        8.85       16.44      4.29 o
  -4   8   3      421.60      420.33      7.34 o
  -3   8   3     1212.84     1479.12     11.75 o
  -2   8   3     4453.92     4656.84     15.93 o
  -1   8   3     1182.02     1143.68      6.44 o
   0   8   3     3866.87     4320.54     13.74 o
   1   8   3     3078.25     3186.04     12.10 o
   2   8   3     2475.91     2341.23     26.17 o
   3   8   3      781.36      756.81     15.61 o
   4   8   3        8.16        8.24     10.26 o
   5   8   3      217.05      260.32     14.01 o
   6   8   3      192.97      158.54     13.80 o
   7   8   3        6.96       10.95      9.93 o
  -8   9   3       28.16       35.02     10.00 o
  -7   9   3        9.09       10.14      7.39 o
  -6   9   3        3.12        3.07      5.48 o
  -5   9   3       67.83       62.37      4.75 o
  -4   9   3      248.96      296.75      6.40 o
  -3   9   3       64.31       41.53      3.36 o
  -2   9   3     4479.18     4831.55     26.00 o
  -1   9   3        9.19       20.00      2.83 o
   0   9   3     3817.07     4246.08     17.96 o
   1   9   3     2127.19     2480.55     26.55 o
   2   9   3        1.24        7.59      4.53 o
   3   9   3      122.04      147.59     10.99 o
   4   9   3        3.81        1.30     10.09 o
   5   9   3       18.84       22.01     10.94 o
   6   9   3        0.16       14.72      8.86 o
   7   9   3        1.61        6.11      9.97 o
  -8  10   3       21.87       26.02     10.25 o
  -7  10   3      233.15      212.59      9.57 o
  -6  10   3        7.06        8.80      5.77 o
  -5  10   3      292.73      282.06      6.45 o
  -4  10   3        4.26        5.19      4.61 o
  -3  10   3      864.91      698.21      8.23 o
  -2  10   3      524.07      481.94      6.47 o
  -1  10   3      474.33      500.36      7.68 o
   0  10   3     4066.89     4453.26     17.83 o
   1  10   3      247.31      241.33      6.13 o
   2  10   3      376.84      441.44     10.43 o
   3  10   3      637.76      648.59     15.56 o
   4  10   3      195.86      173.65     13.17 o
   5  10   3        0.27        7.67      8.11 o
   6  10   3      325.47      336.11     12.50 o
   7  10   3        0.25        8.53      9.99 o
  -8  11   3        1.20        4.62     10.07 o
  -7  11   3        0.62        0.58      7.54 o
  -6  11   3       40.42       31.01      6.16 o
  -5  11   3       48.73       45.46      4.78 o
  -4  11   3       80.05      108.81      5.47 o
  -3  11   3       15.09       22.62      4.47 o
  -2  11   3      590.94      573.62     10.04 o
  -1  11   3        3.38        6.07      2.58 o
   0  11   3     2466.15     2594.21     12.95 o
   1  11   3      158.83      174.96      5.80 o
   2  11   3     1093.02     1128.91     14.44 o
   3  11   3        0.32        4.04      5.75 o
   4  11   3      470.03      484.70     11.47 o
   5  11   3      206.74      202.25     10.03 o
   6  11   3        5.20       20.31      9.03 o
   7  11   3       13.57        4.34     12.76 o
  -7  12   3        1.40        1.04      7.66 o
  -6  12   3      720.80      655.40     10.77 o
  -5  12   3       24.13       30.63      5.38 o
  -4  12   3       94.67       94.70      5.57 o
  -3  12   3      172.45      164.32      5.35 o
  -2  12   3      408.30      485.80      7.27 o
  -1  12   3        4.87        9.03      2.54 o
   0  12   3      626.00      551.10      7.18 o
   1  12   3      934.65      914.54      9.99 o
   2  12   3      211.08      203.89      8.18 o
   3  12   3      118.00      133.93      6.97 o
   4  12   3      467.61      401.74     10.71 o
   5  12   3       59.20       57.46      8.34 o
   6  12   3       41.56       56.94     12.79 o
   7  12   3        0.64        2.24     13.47 o
  -7  13   3       21.75       22.16      7.93 o
  -6  13   3       60.07       68.27      6.79 o
  -5  13   3      132.41      119.89      6.24 o
  -4  13   3       14.74       22.31      5.14 o
  -3  13   3      213.36      216.07      6.90 o
  -2  13   3       97.43      108.89      5.54 o
  -1  13   3       42.67       45.08      3.59 o
   0  13   3     2973.10     2824.17     36.15 o
   1  13   3      104.80      124.69      6.32 o
   2  13   3     1174.40     1069.43     29.11 o
   3  13   3       20.75       19.39      5.75 o
   4  13   3       12.48       14.08     11.22 o
   5  13   3       23.07       32.86     11.96 o
   6  13   3       58.05       48.87     12.85 o
  -7  14   3        1.03        1.64      7.85 o
  -6  14   3        2.51        7.28      6.23 o
  -5  14   3       18.46       24.10      5.54 o
  -4  14   3      117.20      111.67      6.14 o
  -3  14   3        0.63        2.03      4.41 o
  -2  14   3      159.09      135.11      5.51 o
  -1  14   3        6.28        3.91      2.39 o
   0  14   3        1.94       18.69      4.82 o
   1  14   3        0.09        3.93      5.59 o
   2  14   3      256.32      247.24      7.84 o
   3  14   3      836.38      770.96     15.62 o
   4  14   3       23.14       41.15     11.64 o
   5  14   3      119.10      141.96     13.51 o
   6  14   3        0.07       22.08     18.11 o
  -7  15   3       81.91       87.79     10.80 o
  -6  15   3       33.90       42.25      6.73 o
  -5  15   3        0.98        2.25      5.47 o
  -4  15   3     2500.51     2369.05     15.12 o
  -3  15   3      210.31      207.94      5.64 o
  -2  15   3      955.37      888.04      9.38 o
  -1  15   3       60.36       46.41      4.06 o
   0  15   3       70.24       79.86      5.04 o
   1  15   3      219.06      204.11      7.30 o
   2  15   3      509.16      528.51      9.82 o
   3  15   3        0.04       -0.51      6.49 o
   4  15   3     1554.47     1502.36     33.32 o
   5  15   3       11.11       28.84     14.77 o
   6  15   3        8.10       15.00     13.05 o
  -7  16   3       22.74       27.65     10.58 o
  -6  16   3       24.17       30.37      8.10 o
  -5  16   3       71.38       69.94      6.10 o
  -4  16   3      405.15      411.68      7.89 o
  -3  16   3     2430.92     2417.13     18.62 o
  -2  16   3      119.50      107.60      6.44 o
  -1  16   3      123.19      101.33      7.00 o
   0  16   3      155.09      157.02      5.62 o
   1  16   3        0.01        5.31      6.02 o
   2  16   3        6.78        7.54      6.40 o
   3  16   3      416.56      385.84      9.53 o
   4  16   3        0.04        5.77     11.74 o
   5  16   3       11.04        8.30     11.78 o
   6  16   3        1.10        8.32     12.73 o
  -6  17   3        0.07        8.61      8.33 o
  -5  17   3       31.32       42.62      7.12 o
  -4  17   3      176.59      179.21      7.78 o
  -3  17   3      209.19      197.48      7.15 o
  -2  17   3      157.75      182.66      8.18 o
  -1  17   3      229.10      213.01      8.09 o
   0  17   3      112.46      121.35      5.58 o
   1  17   3      164.74      160.54      7.51 o
   2  17   3       32.42       26.82      6.48 o
   3  17   3      602.13      572.01     15.81 o
   4  17   3       10.78       10.72     11.84 o
   5  17   3        7.55       14.53     12.63 o
   6  17   3        3.21       15.89     13.40 o
  -6  18   3       48.62       58.43      9.02 o
  -5  18   3      108.91      103.86      8.04 o
  -4  18   3      217.15      207.15      8.33 o
  -3  18   3       92.40       92.37      7.71 o
  -2  18   3      531.01      576.63     13.00 o
  -1  18   3      774.92      731.76     10.27 o
   0  18   3       43.60       50.70      5.37 o
   1  18   3        8.72       13.47      6.35 o
   2  18   3       37.12       41.39      6.90 o
   3  18   3      136.19      130.24      8.05 o
   4  18   3        0.06        2.16     12.12 o
   5  18   3       42.08       57.39     13.70 o
  -6  19   3       57.01       66.69      9.76 o
  -5  19   3        4.94        7.01      8.33 o
  -4  19   3       66.23       62.54      8.58 o
  -3  19   3        3.52        4.38      6.57 o
  -2  19   3     1721.88     1714.12     18.54 o
  -1  19   3     1056.72     1110.86     17.57 o
   0  19   3      215.85      172.00      6.93 o
   1  19   3       49.82       45.78      6.89 o
   2  19   3      104.43       89.29      7.59 o
   3  19   3       64.38       53.16      7.48 o
   4  19   3        9.00        7.33     11.82 o
   5  19   3       33.51       28.14     13.38 o
  -5  20   3        1.62        6.01      8.52 o
  -4  20   3       52.03       69.03     14.05 o
  -3  20   3       14.03       22.36      9.10 o
  -2  20   3      914.27      947.12     13.69 o
  -1  20   3      363.03      359.41      8.60 o
   0  20   3        4.27        4.99      5.65 o
   1  20   3      284.05      249.06      8.94 o
   2  20   3        6.28        4.87      7.18 o
   3  20   3        1.32        3.12      7.21 o
   4  20   3       82.89       96.01     13.52 o
   5  20   3      143.11      143.36     15.41 o
  -5  21   3       33.79       32.84      8.96 o
  -4  21   3        6.63       18.28      9.63 o
  -3  21   3      112.19      117.04     10.66 o
  -2  21   3      358.29      341.65     12.69 o
  -1  21   3      395.47      413.36      9.94 o
   0  21   3        0.83        0.87      6.05 o
   1  21   3      254.09      239.14      8.27 o
   2  21   3        8.17        3.46      7.33 o
   3  21   3        8.57        7.31      8.95 o
   4  21   3       11.73       22.07     12.76 o
  -5  22   3       58.84       73.33     11.23 o
  -4  22   3       58.83       55.29     10.46 o
  -3  22   3       24.34       27.19      9.83 o
  -2  22   3       54.05       64.26     10.08 o
  -1  22   3      144.97      145.10      9.93 o
   0  22   3       55.64       54.93      6.60 o
   1  22   3      100.07       71.03      7.11 o
   2  22   3       45.17       39.57      9.63 o
   3  22   3       45.73       54.27      9.87 o
   4  22   3        0.87        9.56     13.04 o
  -4  23   3       33.33       44.38     10.42 o
  -3  23   3       75.34       78.39     10.62 o
  -2  23   3      313.71      311.09     12.89 o
  -1  23   3       26.25       22.52      7.78 o
   0  23   3      227.20      205.05      9.02 o
   1  23   3       41.63       85.16     12.89 o
   2  23   3        9.94       21.09      9.51 o
   3  23   3       12.31       18.13      9.88 o
  -3  24   3        2.71       14.46      9.85 o
  -2  24   3       93.84       78.48      8.90 o
  -1  24   3        6.04        9.30      9.75 o
   0  24   3        2.89       14.00      9.02 o
   1  24   3      385.91      422.93     43.54 o
   2  24   3       88.83      119.04     14.15 o
   3  24   3        5.19        7.58     12.08 o
  -3  25   3       35.66       49.12     10.78 o
  -2  25   3        1.29       14.01     10.34 o
  -1  25   3      208.88      215.46     12.49 o
   0  25   3      145.96      137.90     14.24 o
   1  25   3       42.16       62.32     10.46 o
   2  25   3       80.78      107.10     22.06 o
  -1  26   3       21.99       26.05     10.43 o
   0  26   3       54.57       51.25     13.25 o
  -8   0   4        7.32       11.60     17.29 o
  -7   0   4     1870.90     1811.93     39.14 o
  -6   0   4     5762.56     5911.76     38.35 o
  -5   0   4       96.26       90.74      6.66 o
  -4   0   4       36.28       30.33      4.04 o
  -3   0   4      629.34      467.58     26.54 o
  -2   0   4       99.20       74.16      6.07 o
  -1   0   4     3049.84     3273.26     22.85 o
   0   0   4      362.07      371.52      7.76 o
   1   0   4     1093.58     1319.03     11.85 o
   2   0   4     1770.82     1545.52     44.71 o
   3   0   4      997.12      962.39     49.73 o
   4   0   4     1898.21     1970.92     46.15 o
   5   0   4     3108.99     3090.38     31.33 o
   6   0   4      128.79      139.56     12.69 o
   7   0   4      473.95      425.68     24.82 o
  -8   1   4      211.39      185.47     14.89 o
  -7   1   4       62.93       65.60      8.53 o
  -6   1   4      387.69      417.60      6.67 o
  -5   1   4     1240.61     1173.36     11.79 o
  -4   1   4     1242.21     1176.16      8.56 o
  -3   1   4     2425.45     2371.43     23.83 o
  -2   1   4       14.46       17.32      2.34 o
  -1   1   4     1390.70     1351.80      5.38 o
   0   1   4      197.95      153.79      3.90 o
   1   1   4     2641.24     2674.71     15.33 o
   2   1   4        4.84       14.83      3.84 o
   3   1   4       42.79       51.28      3.23 o
   4   1   4        0.21        3.93      7.53 o
   5   1   4      112.57      115.00      8.23 o
   6   1   4       10.37       13.92      7.99 o
   7   1   4        0.07        8.41     10.05 o
  -8   2   4      247.20      234.85     31.42 o
  -7   2   4      173.39      176.66      9.95 o
  -6   2   4      847.89      852.56      8.51 o
  -5   2   4       11.31       18.99      2.80 o
  -4   2   4      782.32      811.05     14.42 o
  -3   2   4        4.10        3.47      1.57 o
  -2   2   4      283.41      278.64      4.06 o
  -1   2   4     1002.59      820.01      4.88 o
   0   2   4      693.83      540.40      5.70 o
   1   2   4      428.30      566.90      5.47 o
   2   2   4        0.96        2.61      5.75 o
   3   2   4     2871.46     3194.73     25.41 o
   4   2   4      619.69      651.14     12.54 o
   5   2   4       65.14       72.94      7.81 o
   6   2   4       16.25       14.79      7.73 o
   7   2   4      187.82      175.87     12.14 o
  -8   3   4       27.89       18.17     12.27 o
  -7   3   4      107.76      121.11      9.79 o
  -6   3   4        1.88        7.88      4.21 o
  -5   3   4       73.96       79.25      4.46 o
  -4   3   4        1.80        7.40      2.87 o
  -3   3   4      288.22      284.80      4.28 o
  -2   3   4        1.09        2.85      3.14 o
  -1   3   4      169.08      212.25      2.91 o
   0   3   4      756.68      791.99     10.05 o
   1   3   4     1097.37     1081.40      8.54 o
   2   3   4        9.78       13.13      5.93 o
   3   3   4        2.40        3.57      6.45 o
   4   3   4        0.32       11.56      7.79 o
   5   3   4       79.57       69.53      9.27 o
   6   3   4        0.21        7.20      9.03 o
   7   3   4        3.47        5.58     10.20 o
  -8   4   4      114.92      103.35     13.98 o
  -7   4   4       39.84       33.83      8.91 o
  -6   4   4     1377.67     1350.92     23.66 o
  -5   4   4        1.87        5.30      3.97 o
  -4   4   4      258.51      244.67      5.41 o
  -3   4   4     1615.18     1853.80     11.89 o
  -2   4   4    11279.85    11521.59     63.86 o
  -1   4   4      466.97      655.92      9.05 o
   0   4   4     1552.29     1766.70      8.72 o
   1   4   4      738.19      665.25      8.12 o
   2   4   4     3027.18     3131.08     17.99 o
   3   4   4      174.24      211.88     13.70 o
   4   4   4      132.22      145.30      8.75 o
   5   4   4       28.90       29.21      8.51 o
   6   4   4       11.48       11.65      9.05 o
   7   4   4       17.16       25.40     10.23 o
  -8   5   4       97.87      111.63     13.04 o
  -7   5   4       89.32       92.20      9.60 o
  -6   5   4       15.86       12.00      4.80 o
  -5   5   4        5.67        8.92      4.45 o
  -4   5   4       26.10       30.12      3.97 o
  -3   5   4      159.82      184.37      3.39 o
  -2   5   4     1242.68     1315.14     18.48 o
  -1   5   4       27.63       67.50      2.94 o
   0   5   4        9.53       23.09      3.01 o
   1   5   4       50.58       33.72      2.69 o
   2   5   4      155.29      208.55      4.93 o
   3   5   4       43.96       45.63      6.85 o
   4   5   4       38.24       50.19      8.10 o
   5   5   4       56.25       45.40     11.08 o
   6   5   4       33.76       41.25     12.01 o
   7   5   4       66.51       71.75     11.10 o
  -8   6   4       25.42       24.21      9.49 o
  -7   6   4        0.03        4.10      8.27 o
  -6   6   4      133.49      143.83      5.98 o
  -5   6   4       18.46       25.72      4.69 o
  -4   6   4      792.10      757.77      8.19 o
  -3   6   4     4857.16     5548.91     47.56 o
  -2   6   4     1954.23     2220.33     16.68 o
  -1   6   4     1518.14     1540.54     14.91 o
   0   6   4     1252.76     1265.59     18.01 o
   1   6   4     2756.47     2875.18     20.13 o
   2   6   4     1946.68     1708.54     27.51 o
   3   6   4     1094.38     1001.16     19.24 o
   4   6   4      142.69      118.20      8.45 o
   5   6   4       58.55       85.10     16.28 o
   6   6   4        0.16       11.25     11.82 o
   7   6   4       11.85       15.41     10.40 o
  -8   7   4       14.41        4.84      9.25 o
  -7   7   4       25.88       20.97      8.64 o
  -6   7   4       99.69      107.44      6.92 o
  -5   7   4      288.51      319.36      6.89 o
  -4   7   4      354.73      413.22      6.24 o
  -3   7   4     2430.72     2609.37     15.50 o
  -2   7   4     2117.00     2200.80     26.90 o
  -1   7   4     2019.14     2146.81     19.83 o
   0   7   4       87.22      137.03      3.62 o
   1   7   4     2194.28     2453.93     27.69 o
   2   7   4     7078.41     7149.94     62.35 o
   3   7   4      152.72      145.80     10.55 o
   4   7   4        1.81        5.24     10.39 o
   5   7   4       92.41      102.60     12.20 o
   6   7   4        2.29        4.37     11.96 o
   7   7   4        7.68        8.46     12.25 o
  -8   8   4        0.30        1.09      9.27 o
  -7   8   4       18.58       17.27      6.97 o
  -6   8   4        8.86       14.08      5.11 o
  -5   8   4      105.72      127.49      5.13 o
  -4   8   4      473.80      560.91      7.13 o
  -3   8   4      991.68     1311.14     12.93 o
  -2   8   4       23.29       37.18      4.38 o
  -1   8   4      135.60      134.87      3.09 o
   0   8   4      533.25      525.37      7.63 o
   1   8   4       57.39       42.87      2.60 o
   2   8   4     1223.56     1158.04     17.14 o
   3   8   4        0.92        3.88      3.73 o
   4   8   4        1.25       10.66     10.48 o
   5   8   4      137.55      132.69     12.47 o
   6   8   4      335.45      338.10     18.14 o
   7   8   4       38.27       44.34     13.79 o
  -8   9   4       26.96       24.96      9.95 o
  -7   9   4       50.49       53.36      7.37 o
  -6   9   4       87.94       98.13      7.15 o
  -5   9   4        5.65       14.97      4.54 o
  -4   9   4       87.05       94.72      5.61 o
  -3   9   4       31.02       20.85      4.40 o
  -2   9   4      208.75      224.50      5.81 o
  -1   9   4      315.34      365.49      4.33 o
   0   9   4       19.08       18.19      2.73 o
   1   9   4      434.60      351.62      5.46 o
   2   9   4        8.82        4.66      4.64 o
   3   9   4       49.29       40.23     10.31 o
   4   9   4      356.81      375.90     14.97 o
   5   9   4     1052.72      958.42     49.85 o
   6   9   4        1.62        7.38     12.03 o
   7   9   4       28.73       30.64     10.52 o
  -8  10   4       68.94       73.57     10.82 o
  -7  10   4       67.84       71.08      7.88 o
  -6  10   4      144.77      118.69      6.53 o
  -5  10   4       12.39        9.37      4.46 o
  -4  10   4       11.21       18.94      4.83 o
  -3  10   4      581.22      621.24      8.10 o
  -2  10   4      555.72      536.35      7.52 o
  -1  10   4      105.74       64.32      2.96 o
   0  10   4     1444.24     1609.80     10.87 o
   1  10   4      172.84      137.52      3.33 o
   2  10   4      157.34      152.37      7.43 o
   3  10   4      111.69      115.83     13.67 o
   4  10   4     1044.20     1139.67     32.99 o
   5  10   4      295.53      315.37     15.40 o
   6  10   4      115.85       96.93     13.64 o
   7  10   4        5.25        6.64     13.39 o
  -8  11   4        0.43        4.58     10.18 o
  -7  11   4      148.64      129.28      8.69 o
  -6  11   4      220.37      197.52      7.54 o
  -5  11   4       88.93      122.41      5.41 o
  -4  11   4      195.22      162.82      5.93 o
  -3  11   4     1044.49     1065.80     17.83 o
  -2  11   4       50.88       48.71      4.22 o
  -1  11   4      186.60      177.36      3.49 o
   0  11   4       80.90       69.35      4.82 o
   1  11   4        2.82       10.23      1.65 o
   2  11   4      170.37      164.92     14.81 o
   3  11   4      500.79      586.85     29.21 o
   4  11   4      936.97      944.95     20.55 o
   5  11   4      556.73      545.19     22.76 o
   6  11   4        5.86       12.87     12.56 o
  -7  12   4       43.38       39.04      7.84 o
  -6  12   4      247.23      216.71      7.91 o
  -5  12   4       31.47       27.18      5.38 o
  -4  12   4      101.60       81.55      5.49 o
  -3  12   4        4.43        3.66      4.71 o
  -2  12   4       41.10       50.98      4.84 o
  -1  12   4        0.46        3.64      2.31 o
   0  12   4        0.39        1.19      5.00 o
   1  12   4       15.11       11.00      4.89 o
   2  12   4       84.89       82.87      7.15 o
   3  12   4        4.30       15.21     11.08 o
   4  12   4       54.17       25.08     11.81 o
   5  12   4       13.19       22.74     12.10 o
   6  12   4        9.89       18.15     12.48 o
  -7  13   4       30.01       36.68      7.91 o
  -6  13   4        6.28        9.58      6.23 o
  -5  13   4      444.75      458.73      9.92 o
  -4  13   4      816.68      854.95     12.12 o
  -3  13   4      330.82      297.00      6.99 o
  -2  13   4      564.31      519.58     12.79 o
  -1  13   4       73.35       57.84      2.59 o
   0  13   4      435.04      434.55      7.83 o
   1  13   4       23.39       22.40      5.27 o
   2  13   4      197.39      169.91     10.98 o
   3  13   4      155.85      130.21     12.56 o
   4  13   4       13.09       30.49     11.78 o
   5  13   4        0.70       15.68     12.75 o
   6  13   4       22.99       43.10     14.07 o
  -7  14   4       46.33       70.27      8.50 o
  -6  14   4       30.83       29.26      6.46 o
  -5  14   4        0.07        2.98      5.38 o
  -4  14   4        2.56        3.99      5.02 o
  -3  14   4       53.61       40.00      4.71 o
  -2  14   4       73.54       84.41      5.05 o
  -1  14   4       25.71       30.35      2.16 o
   0  14   4      287.52      312.15      6.20 o
   1  14   4       10.40       25.82      5.69 o
   2  14   4       23.12       21.14      6.07 o
   3  14   4       17.08       23.55     10.90 o
   4  14   4        0.43        7.44     12.09 o
   5  14   4        1.47       22.16     12.57 o
   6  14   4      242.49      254.06     17.58 o
  -7  15   4      206.66      215.85     12.28 o
  -6  15   4        0.10        1.57      6.31 o
  -5  15   4      223.57      205.19      9.00 o
  -4  15   4       68.48       53.28      5.44 o
  -3  15   4      447.84      410.07      7.27 o
  -2  15   4        1.38        3.05      4.45 o
  -1  15   4      835.33      783.49     12.14 o
   0  15   4      103.79      112.54      5.33 o
   1  15   4        6.00        9.14      5.62 o
   2  15   4        2.22       11.25      6.06 o
   3  15   4      277.09      301.37     14.50 o
   4  15   4      128.79      142.04     13.63 o
   5  15   4        7.66       17.99     12.77 o
   6  15   4       23.94       19.93     13.70 o
  -7  16   4       14.71       20.08     10.15 o
  -6  16   4       32.06       39.05      7.52 o
  -5  16   4       40.75       37.40      5.89 o
  -4  16   4       37.68       44.55      5.45 o
  -3  16   4        3.98        6.80      5.71 o
  -2  16   4       72.47      102.18      8.12 o
  -1  16   4      356.06      312.45      7.38 o
   0  16   4        5.92        9.99      4.70 o
   1  16   4       38.07       46.09      6.24 o
   2  16   4      124.65      108.54      7.15 o
   3  16   4      139.13      132.10     12.93 o
   4  16   4      120.90      113.71     13.52 o
   5  16   4       55.10       43.48     12.97 o
  -6  17   4       36.97       43.18      7.60 o
  -5  17   4       18.31       22.82      6.91 o
  -4  17   4      754.91      788.21     13.75 o
  -3  17   4       71.96       73.13      8.26 o
  -2  17   4     2302.64     2272.81     18.82 o
  -1  17   4       28.67       34.82      5.70 o
   0  17   4       18.90       11.26      4.92 o
   1  17   4        1.55        9.26      6.05 o
   2  17   4      114.23      113.63      7.31 o
   3  17   4        1.30        6.06     11.16 o
   4  17   4      147.20      127.71     13.83 o
   5  17   4        4.41        7.86     12.88 o
  -6  18   4        5.32        7.59      8.75 o
  -5  18   4        8.66       12.34      8.24 o
  -4  18   4      584.92      535.87     11.89 o
  -3  18   4     1168.37     1187.12     15.22 o
  -2  18   4     1803.83     1675.83     16.84 o
  -1  18   4      209.04      197.95      7.09 o
   0  18   4       76.56       77.01      5.50 o
   1  18   4       13.84        9.21      6.29 o
   2  18   4      261.59      202.69      8.42 o
   3  18   4       82.57       95.59     12.99 o
   4  18   4        4.17        4.11     12.41 o
   5  18   4       22.68       26.11     13.27 o
  -6  19   4       56.70       89.62      9.97 o
  -5  19   4       11.80       15.12      8.40 o
  -4  19   4      246.72      263.49      9.95 o
  -3  19   4        9.85        6.14      7.29 o
  -2  19   4       90.26       94.38      7.99 o
  -1  19   4      126.62      117.50      6.93 o
   0  19   4        0.80        0.48      5.07 o
   1  19   4      230.78      246.70      9.23 o
   2  19   4      441.14      371.31     12.61 o
   3  19   4       26.90       34.50     12.57 o
   4  19   4        0.46       17.48     12.86 o
   5  19   4       24.63       31.33     20.40 o
  -5  20   4       10.84       15.87     10.10 o
  -4  20   4        0.22        4.86      9.39 o
  -3  20   4       46.28       41.02      7.71 o
  -2  20   4       11.67       13.81      7.17 o
  -1  20   4       75.12       91.28      6.79 o
   0  20   4       56.26       46.96      5.72 o
   1  20   4       71.84       89.93      9.68 o
   2  20   4       10.18       23.66      9.29 o
   3  20   4       60.24       62.38     12.96 o
   4  20   4      121.38      118.49     14.44 o
  -5  21   4      102.44      100.84     11.67 o
  -4  21   4        1.11        5.46      9.59 o
  -3  21   4       30.48       47.36      9.84 o
  -2  21   4       38.13       30.97      7.72 o
  -1  21   4      174.77      162.13      7.56 o
   0  21   4       91.62       67.10      7.69 o
   1  21   4      143.03      154.36      9.40 o
   2  21   4       50.11       51.37      9.78 o
   3  21   4       14.24       16.53     12.21 o
   4  21   4       51.71       69.47     14.07 o
  -4  22   4       46.30       56.07     10.84 o
  -3  22   4       17.65       36.23      9.97 o
  -2  22   4       23.65       25.48      9.77 o
  -1  22   4       21.52       21.47      7.56 o
   0  22   4      163.82      176.37      8.81 o
   1  22   4       36.11       54.34      8.42 o
   2  22   4       15.39       15.12      9.61 o
   3  22   4       73.72       62.92     10.36 o
  -4  23   4        8.80       13.53     10.31 o
  -3  23   4        0.39        7.89      9.77 o
  -2  23   4       98.10       98.93     10.66 o
  -1  23   4        8.36        4.85      9.31 o
   0  23   4      152.82      154.83     14.30 o
   1  23   4       18.82       33.29      8.55 o
   2  23   4       14.06       22.83     10.01 o
   3  23   4       29.75       53.29     10.59 o
  -3  24   4        7.09       11.24     10.21 o
  -2  24   4       16.60       36.73     10.34 o
  -1  24   4      178.08      199.66     11.89 o
   0  24   4        1.86        9.97     12.58 o
   1  24   4       24.30       47.18     10.85 o
   2  24   4      101.04       94.10     11.44 o
  -2  25   4       10.04       15.79     10.52 o
  -1  25   4       37.30       35.25     10.17 o
   0  25   4        6.14       14.54     12.86 o
   1  25   4        8.94        9.84     12.45 o
  -8   1   5       24.49       22.79     12.63 o
  -7   1   5        0.17       -1.30      7.92 o
  -6   1   5        3.88        4.23      5.94 o
  -5   1   5      251.66      204.95      4.70 o
  -4   1   5       16.60       18.55      1.96 o
  -3   1   5        1.03        2.97      4.12 o
  -2   1   5        1.03       22.06      2.59 o
  -1   1   5      247.62      473.28      3.50 o
   0   1   5     2178.44     2439.84     17.80 o
   1   1   5      569.79      498.60      7.77 o
   2   1   5      119.66      113.71      4.94 o
   3   1   5      193.13      193.31      5.50 o
   4   1   5      310.40      244.80      5.64 o
   5   1   5      297.46      311.66     10.16 o
   6   1   5        1.60        7.35      8.08 o
   7   1   5       15.54       13.57      8.73 o
  -8   2   5      182.33      224.89     21.23 o
  -7   2   5      341.60      350.59     11.72 o
  -6   2   5     1442.36     1422.81     16.69 o
  -5   2   5      156.77      146.91      4.23 o
  -4   2   5        2.54        5.71      1.76 o
  -3   2   5      605.74      644.10     16.27 o
  -2   2   5    10578.01    11278.58     50.53 o
  -1   2   5      208.89      247.17      2.98 o
   0   2   5      365.10      319.64      3.90 o
   1   2   5     1717.11     1810.27     15.14 o
   2   2   5       39.34       58.92      7.94 o
   3   2   5     1062.32     1015.34     13.76 o
   4   2   5       73.90       99.87      8.92 o
   5   2   5      216.12      198.09      9.23 o
   6   2   5        3.20        3.19     11.36 o
   7   2   5       29.94       25.43     10.62 o
  -8   3   5       13.67       17.82     11.56 o
  -7   3   5      570.43      584.61     13.90 o
  -6   3   5       16.89       18.39      5.82 o
  -5   3   5      108.99       98.78      4.01 o
  -4   3   5      260.43      224.11      8.39 o
  -3   3   5       31.12       12.49      3.18 o
  -2   3   5     1112.82     1244.80      8.13 o
  -1   3   5      349.39      256.12      3.80 o
   0   3   5      646.68      553.12     12.51 o
   1   3   5       74.33       84.39      5.70 o
   2   3   5       28.01       19.29      6.30 o
   3   3   5       17.66       24.70      7.00 o
   4   3   5        0.56        6.72      7.96 o
   5   3   5       11.12       18.89      8.65 o
   6   3   5       50.26       59.53      8.73 o
   7   3   5        1.93        2.39     10.37 o
  -8   4   5        0.77        6.12     11.77 o
  -7   4   5        0.08        8.67      7.98 o
  -6   4   5      433.14      438.29     10.61 o
  -5   4   5        0.95        0.89      3.15 o
  -4   4   5      376.57      349.90      9.28 o
  -3   4   5      221.03      185.79      4.63 o
  -2   4   5      155.34      153.77      2.53 o
  -1   4   5     2245.36     2440.95     14.12 o
   0   4   5      345.82      377.98      6.59 o
   1   4   5      680.20      576.48     13.41 o
   2   4   5     1521.39     1557.53     14.16 o
   3   4   5     1409.54     1463.35     15.69 o
   4   4   5       14.09       21.76      8.24 o
   5   4   5       35.02       23.13      8.54 o
   6   4   5      182.28      193.94     12.86 o
   7   4   5      194.90      204.50     13.02 o
  -8   5   5        5.07        3.50      8.94 o
  -7   5   5       19.21       12.78      8.39 o
  -6   5   5       50.29       52.33      6.10 o
  -5   5   5      318.97      301.84      6.31 o
  -4   5   5      834.17      815.75     19.09 o
  -3   5   5      388.86      387.57     12.25 o
  -2   5   5      439.75      482.38      6.51 o
  -1   5   5     1149.04      892.35     19.52 o
   0   5   5      894.84      725.57     13.87 o
   1   5   5     2930.42     3283.48     18.95 o
   2   5   5    10519.82    11065.12     71.14 o
   3   5   5       18.59       30.71      7.08 o
   4   5   5      142.90      139.06      9.22 o
   5   5   5       63.16       54.46      8.88 o
   6   5   5       99.81      108.33     13.39 o
   7   5   5        8.34       27.90     10.86 o
  -8   6   5       14.91       15.68      9.57 o
  -7   6   5      163.14      154.53     10.23 o
  -6   6   5       66.20       64.36      6.43 o
  -5   6   5       26.38       27.79      4.75 o
  -4   6   5       64.86       64.16      3.42 o
  -3   6   5      149.00      135.19      4.16 o
  -2   6   5     1412.26     1409.05     11.89 o
  -1   6   5      897.53      879.53     13.38 o
   0   6   5      958.03     1030.50     16.13 o
   1   6   5      622.90      511.78      9.15 o
   2   6   5     2649.55     2750.12     17.89 o
   3   6   5       76.07       80.66      7.67 o
   4   6   5        6.24        1.37      7.93 o
   5   6   5       40.12       32.52      8.46 o
   6   6   5      116.92       91.93     13.30 o
   7   6   5       11.00       15.43     10.38 o
  -8   7   5       50.44       46.14      9.79 o
  -7   7   5        2.35        4.05      8.31 o
  -6   7   5       19.60       18.82      5.04 o
  -5   7   5      271.71      277.76      6.67 o
  -4   7   5      997.29     1057.16     17.73 o
  -3   7   5       15.04       17.87      3.77 o
  -2   7   5       16.89       12.65      3.72 o
  -1   7   5        2.59        2.65      4.12 o
   0   7   5      153.34      137.50      3.76 o
   1   7   5     2812.06     3034.17     29.75 o
   2   7   5      891.72      867.57     12.84 o
   3   7   5      221.04      227.78      8.56 o
   4   7   5       43.29       58.00      8.14 o
   5   7   5      147.85      182.65     27.31 o
   6   7   5       20.20       31.61     12.52 o
   7   7   5       11.19       16.91     10.71 o
  -8   8   5      111.63      120.42     10.99 o
  -7   8   5       33.07       33.29      9.07 o
  -6   8   5       39.84       24.58      5.30 o
  -5   8   5       39.27       44.70      5.22 o
  -4   8   5      111.02      107.98      3.96 o
  -3   8   5       92.38       93.03      6.25 o
  -2   8   5        4.20        9.88      4.74 o
  -1   8   5       41.04       35.59      4.38 o
   0   8   5      885.30      925.17     20.98 o
   1   8   5       16.06       32.03      2.93 o
   2   8   5       15.97        4.80      5.30 o
   3   8   5      122.10      123.97      9.91 o
   4   8   5       10.91       20.89     11.52 o
   5   8   5       74.39       83.56     12.31 o
   6   8   5       62.35       52.78     13.28 o
   7   8   5       10.29        8.87     14.04 o
  -8   9   5        6.40       14.76      9.88 o
  -7   9   5       47.54       41.80      9.26 o
  -6   9   5      628.77      596.62      9.73 o
  -5   9   5       13.23       14.06      4.83 o
  -4   9   5       14.39       20.48      4.60 o
  -3   9   5     1259.21     1258.60     15.23 o
  -2   9   5      183.48      198.59      5.42 o
  -1   9   5      234.14      197.38      3.76 o
   0   9   5       17.69        9.14      2.42 o
   1   9   5      395.94      472.92     15.20 o
   2   9   5       35.98       33.14      4.12 o
   3   9   5       29.41       32.57     10.64 o
   4   9   5       84.79      127.80     12.48 o
   5   9   5      278.68      325.84     16.09 o
   6   9   5        0.13       15.29     13.56 o
  -8  10   5       66.15       70.05     10.56 o
  -7  10   5        2.18        3.75      8.86 o
  -6  10   5        5.81        7.69      5.29 o
  -5  10   5      235.50      208.54      6.38 o
  -4  10   5      282.96      266.79      6.68 o
  -3  10   5       29.32       36.39      5.25 o
  -2  10   5        0.21        0.22      4.06 o
  -1  10   5     3099.28     2933.50     54.21 o
   0  10   5       19.85       34.31      2.75 o
   1  10   5      749.30      731.72     21.73 o
   2  10   5     1505.53     1547.81     38.81 o
   3  10   5       90.85      112.71     13.72 o
   4  10   5       30.37       39.35     11.92 o
   5  10   5      219.11      266.73     15.30 o
   6  10   5       43.42       63.41     13.49 o
  -8  11   5       78.73       66.67     10.60 o
  -7  11   5        7.49        8.49      8.95 o
  -6  11   5      120.90       74.71      6.18 o
  -5  11   5       11.37        7.99      4.64 o
  -4  11   5      116.98      141.55      5.85 o
  -3  11   5      126.07      125.90      6.14 o
  -2  11   5        7.48        4.93      4.53 o
  -1  11   5      103.48       64.79      3.01 o
   0  11   5      134.77      118.11      7.58 o
   1  11   5      162.04      132.31      8.39 o
   2  11   5        7.73       13.59      9.85 o
   3  11   5       27.19       29.16     11.17 o
   4  11   5      322.97      306.25     15.33 o
   5  11   5      106.58      116.44     13.50 o
   6  11   5       35.18       39.71     13.62 o
  -7  12   5      293.58      265.53     12.24 o
  -6  12   5      469.17      423.66     10.61 o
  -5  12   5        0.16        3.30      4.58 o
  -4  12   5       35.41       26.73      5.68 o
  -3  12   5      944.37      932.65     11.74 o
  -2  12   5      275.00      290.38      8.05 o
  -1  12   5       12.19       15.07      2.46 o
   0  12   5      403.05      395.50      6.95 o
   1  12   5       57.53       43.51      6.18 o
   2  12   5        6.62       13.98      9.88 o
   3  12   5      260.67      245.96     16.16 o
   4  12   5     1025.25     1099.24     22.64 o
   5  12   5      192.65      195.52     15.34 o
   6  12   5       26.65       41.96     13.09 o
  -7  13   5      548.64      533.90     15.02 o
  -6  13   5       23.12       38.72      6.63 o
  -5  13   5      134.65      135.43      6.47 o
  -4  13   5      292.92      294.69      7.84 o
  -3  13   5      231.99      216.30      6.64 o
  -2  13   5      332.66      305.70      6.63 o
  -1  13   5      200.52      195.60      9.45 o
   0  13   5        9.23       19.33      4.83 o
   1  13   5       82.56       99.40      6.43 o
   2  13   5       59.43       48.45     10.78 o
   3  13   5       31.53       37.28     11.38 o
   4  13   5      292.81      258.48     15.05 o
   5  13   5      414.10      435.10     38.78 o
   6  13   5      129.34      141.30     25.80 o
  -7  14   5      127.89      107.12     10.76 o
  -6  14   5        0.08        6.98      6.39 o
  -5  14   5      228.37      198.89      7.49 o
  -4  14   5        2.07        1.92      6.15 o
  -3  14   5      191.84      213.19      6.13 o
  -2  14   5      153.75      131.95      5.56 o
  -1  14   5        3.41        5.73      4.41 o
   0  14   5      153.14      132.32      5.64 o
   1  14   5        5.09        3.69      5.22 o
   2  14   5       42.57       21.15     10.41 o
   3  14   5        0.29       -2.57     10.72 o
   4  14   5       14.79       36.82     12.52 o
   5  14   5       10.79       18.02     12.92 o
   6  14   5        6.08       24.05     14.00 o
  -7  15   5        0.85        9.16     13.47 o
  -6  15   5       22.20       17.46      6.04 o
  -5  15   5      154.53      141.65      6.76 o
  -4  15   5       10.51       12.50      5.67 o
  -3  15   5       62.09       57.25      6.01 o
  -2  15   5        0.13        3.86      4.49 o
  -1  15   5      582.73      583.31     18.13 o
   0  15   5       38.47       50.05      5.26 o
   1  15   5       44.10       33.54      5.75 o
   2  15   5      353.35      339.22      9.83 o
   3  15   5        3.04        4.41     11.16 o
   4  15   5        1.32        2.22     12.21 o
   5  15   5       71.61       95.82     19.21 o
  -7  16   5       59.43       51.57     13.04 o
  -6  16   5       24.16       29.37      6.27 o
  -5  16   5        6.45        6.85      6.15 o
  -4  16   5      233.63      248.83      7.71 o
  -3  16   5       61.16       50.13      7.64 o
  -2  16   5        2.40        6.13      7.65 o
  -1  16   5       26.30       25.01      4.97 o
   0  16   5      170.84      154.60      6.43 o
   1  16   5      125.90      132.68      6.86 o
   2  16   5      315.06      329.05     14.51 o
   3  16   5       29.89       32.34     12.09 o
   4  16   5      118.10      100.54     13.38 o
   5  16   5       94.38       91.97     14.45 o
  -6  17   5        1.93       12.41      7.41 o
  -5  17   5      166.89      186.60      8.99 o
  -4  17   5      146.96      151.04      7.28 o
  -3  17   5        3.56        2.95      7.13 o
  -2  17   5        7.45        9.93      7.02 o
  -1  17   5       95.90       91.90      5.70 o
   0  17   5       34.61       21.85      5.51 o
   1  17   5        0.01        2.19      8.03 o
   2  17   5       58.09       73.66     12.02 o
   3  17   5      299.41      287.83     15.36 o
   4  17   5       36.93       38.26     13.30 o
   5  17   5       17.78       12.57     12.73 o
  -6  18   5       10.05       11.21      8.71 o
  -5  18   5      178.91      186.81     11.72 o
  -4  18   5       16.80       17.10      7.79 o
  -3  18   5       37.24       39.26      7.63 o
  -2  18   5        0.83        2.17      7.06 o
  -1  18   5        9.45       13.96      5.55 o
   0  18   5        0.71        6.23      7.11 o
   1  18   5        9.76        4.52      8.48 o
   2  18   5      252.71      232.99     14.15 o
   3  18   5        4.62        6.05     11.76 o
   4  18   5      199.25      185.31     15.47 o
   5  18   5       84.47       81.29     14.54 o
  -6  19   5        1.93        3.62     10.44 o
  -5  19   5       17.88       28.34      8.36 o
  -4  19   5        3.91        9.26      7.62 o
  -3  19   5      235.17      252.08      9.96 o
  -2  19   5       11.63       13.51      7.43 o
  -1  19   5      419.08      449.23     10.92 o
   0  19   5      320.11      240.71      9.49 o
   1  19   5     1333.78     1263.08     18.57 o
   2  19   5       23.36       33.75     12.20 o
   3  19   5      229.11      224.63     15.65 o
   4  19   5        4.42       10.36     12.96 o
  -5  20   5       24.68       32.66     10.20 o
  -4  20   5       28.13       26.48      8.03 o
  -3  20   5        4.67        6.66      7.57 o
  -2  20   5      196.81      174.72      9.09 o
  -1  20   5        2.26        5.38      7.57 o
   0  20   5       57.90       75.67      8.25 o
   1  20   5       76.70       55.29      9.74 o
   2  20   5      154.02      128.36     13.93 o
   3  20   5        0.03        1.81     12.45 o
   4  20   5       50.73       44.08     13.61 o
  -5  21   5       25.94       32.94     10.52 o
  -4  21   5        0.79        1.94      9.36 o
  -3  21   5      207.28      204.31      9.81 o
  -2  21   5        1.45        1.23      9.43 o
  -1  21   5       14.03       25.44      7.87 o
   0  21   5       79.10       63.06      8.41 o
   1  21   5       23.12       31.05      8.31 o
   2  21   5       14.57       12.47      9.80 o
   3  21   5       22.64       24.16     13.02 o
  -4  22   5        2.62        3.99      9.88 o
  -3  22   5       54.47       46.43      9.96 o
  -2  22   5        6.71        4.39      7.79 o
  -1  22   5       36.56       46.21      8.21 o
   0  22   5        0.66        2.26      8.13 o
   1  22   5        3.80       -0.41      8.26 o
   2  22   5       34.35       33.58     10.11 o
   3  22   5        0.47        6.52     13.07 o
  -4  23   5       31.82       34.88     10.51 o
  -3  23   5      116.27      116.37     11.48 o
  -2  23   5       27.97       24.03      9.99 o
  -1  23   5      173.44      129.82      9.24 o
   0  23   5        2.21        5.72      9.65 o
   1  23   5        2.72       10.20     10.23 o
   2  23   5        7.56       14.40     10.46 o
  -3  24   5       15.45       20.59     10.41 o
  -2  24   5       10.08        7.33      9.74 o
  -1  24   5      124.44      101.12     11.01 o
   0  24   5      135.79      129.66     14.61 o
   1  24   5       43.32       41.89      9.08 o
   2  24   5        1.56        0.82     10.76 o
  -2  25   5        2.98        2.72     10.57 o
  -1  25   5       16.55       20.81     10.45 o
   0  25   5        0.10        8.01     13.56 o
  -8   0   6      214.18      217.51     21.33 o
  -7   0   6      213.39      203.55     19.49 o
  -6   0   6       70.56       95.05     15.39 o
  -5   0   6     1995.56     1828.88     65.32 o
  -4   0   6      604.57      559.65     18.90 o
  -3   0   6       55.29       36.60      7.15 o
  -2   0   6      213.88      243.23      6.52 o
  -1   0   6     6603.12     6520.29     23.54 o
   0   0   6     2157.46     2073.26     17.40 o
   1   0   6     1145.17     1252.04     46.96 o
   2   0   6     2407.82     2569.32     35.55 o
   3   0   6       21.70       12.85      5.06 o
   4   0   6      127.52      154.45     11.79 o
   5   0   6        5.20        5.88     10.84 o
   6   0   6      127.17      137.05     14.10 o
   7   0   6        0.94        1.56     12.82 o
  -8   1   6        0.65       16.44     11.92 o
  -7   1   6      425.74      409.99     11.95 o
  -6   1   6       48.73       54.38      7.77 o
  -5   1   6       36.59       33.44      5.22 o
  -4   1   6        3.10        3.47      6.99 o
  -3   1   6       86.36       81.60      8.30 o
  -2   1   6      455.27      492.12      9.80 o
  -1   1   6      163.13      170.40      3.27 o
   0   1   6     1425.13     1494.44     10.77 o
   1   1   6       76.17       65.23      4.78 o
   2   1   6      157.47      147.71      6.60 o
   3   1   6      104.97       98.03      4.39 o
   4   1   6      249.77      265.89      9.44 o
   5   1   6        0.23        2.49      7.74 o
   6   1   6        4.06        5.50      8.33 o
   7   1   6        0.21       -1.33     10.45 o
  -8   2   6       28.12       23.37     11.92 o
  -7   2   6        3.24        6.46      7.71 o
  -6   2   6      621.58      592.89     12.91 o
  -5   2   6     3079.40     3092.38     39.21 o
  -4   2   6      182.45      179.39      8.54 o
  -3   2   6       52.27       73.71      3.21 o
  -2   2   6     3437.11     3326.69     22.09 o
  -1   2   6      435.72      569.10      4.71 o
   0   2   6      633.99      677.78      5.36 o
   1   2   6       77.73       79.39      5.03 o
   2   2   6      811.40      778.31     14.34 o
   3   2   6       22.69       27.06      7.73 o
   4   2   6       43.22       55.75      9.11 o
   5   2   6       15.05       13.35      7.77 o
   6   2   6       27.85       29.98      8.85 o
   7   2   6        1.97        6.58      9.20 o
  -8   3   6      103.38      116.56     15.91 o
  -7   3   6      148.33      148.05      9.38 o
  -6   3   6     1175.91     1149.39     16.50 o
  -5   3   6     1253.24     1239.93     11.13 o
  -4   3   6      294.30      281.04     10.77 o
  -3   3   6     2061.42     2278.10     29.86 o
  -2   3   6     3749.53     3810.42     37.60 o
  -1   3   6      834.73      740.60      6.81 o
   0   3   6      145.38      134.46     10.38 o
   1   3   6      449.27      504.91      9.15 o
   2   3   6     1014.34      972.99     12.77 o
   3   3   6       13.23       12.18      7.57 o
   4   3   6       19.48       20.94      8.50 o
   5   3   6      172.95      170.47     10.60 o
   6   3   6      205.15      197.79     10.43 o
   7   3   6       22.71       16.40     10.54 o
  -8   4   6        0.25        2.71     11.69 o
  -7   4   6       92.65       86.41      9.39 o
  -6   4   6      313.98      284.79     10.37 o
  -5   4   6      894.61      910.30      9.85 o
  -4   4   6      853.47      914.61     11.45 o
  -3   4   6      668.68      853.11     20.22 o
  -2   4   6     2249.80     2287.65     18.06 o
  -1   4   6      428.43      342.50     10.45 o
   0   4   6     1973.19     1929.58     22.62 o
   1   4   6     3433.90     3403.61     39.37 o
   2   4   6     2813.87     2960.45     19.90 o
   3   4   6        1.36       11.58      7.56 o
   4   4   6      577.62      540.69     12.80 o
   5   4   6       13.61       26.45      8.90 o
   6   4   6      122.65      111.74      9.57 o
   7   4   6        3.06        5.74     10.38 o
  -8   5   6        0.05        6.91     10.22 o
  -7   5   6      172.93      164.59     10.32 o
  -6   5   6       14.77       21.12      7.92 o
  -5   5   6      160.23      160.58      5.69 o
  -4   5   6       88.15       99.82      5.53 o
  -3   5   6        2.38        2.01      1.65 o
  -2   5   6      262.44      281.05      5.32 o
  -1   5   6        6.30        3.05      3.96 o
   0   5   6      632.83      603.68      8.78 o
   1   5   6      578.24      686.73     11.85 o
   2   5   6     2778.97     3005.86     19.90 o
   3   5   6      131.21      156.29      8.87 o
   4   5   6       72.84       76.94      8.81 o
   5   5   6       87.70      120.73     10.10 o
   6   5   6        0.01       10.90     14.97 o
  -8   6   6       12.56       13.47      9.43 o
  -7   6   6      334.73      308.58     11.80 o
  -6   6   6      119.34      132.67      7.43 o
  -5   6   6       57.52       61.93      5.04 o
  -4   6   6       57.32       45.48      2.77 o
  -3   6   6      228.96      224.16     10.94 o
  -2   6   6        5.03        6.79      2.58 o
  -1   6   6       75.79       77.37      4.52 o
   0   6   6       18.46       33.18      4.73 o
   1   6   6     1294.91     1436.75     32.49 o
   2   6   6      123.49      162.92      7.64 o
   3   6   6      100.38      101.22      8.17 o
   4   6   6       84.11       91.14      8.90 o
   5   6   6       35.77       24.23      9.99 o
   6   6   6      301.56      285.86     28.39 o
  -8   7   6       12.82        7.31      9.11 o
  -7   7   6        0.10        0.36     10.01 o
  -6   7   6      151.25      123.76      7.36 o
  -5   7   6       31.13       31.04      4.98 o
  -4   7   6      336.78      329.15     12.59 o
  -3   7   6      376.42      369.79     10.77 o
  -2   7   6      551.13      543.84      7.79 o
  -1   7   6       15.87       41.87      4.85 o
   0   7   6      206.05      162.75      5.53 o
   1   7   6     5072.65     5099.59     58.77 o
   2   7   6      376.88      387.95      9.01 o
   3   7   6      115.43      119.44      8.30 o
   4   7   6       89.82       86.15      9.16 o
   5   7   6      441.82      482.18     29.07 o
   6   7   6      127.27      118.84     14.64 o
  -8   8   6       34.54       28.73      9.82 o
  -7   8   6       95.52       86.88      9.78 o
  -6   8   6       15.84        9.42      6.19 o
  -5   8   6      598.63      600.36      8.27 o
  -4   8   6       81.03       66.17      5.63 o
  -3   8   6      310.45      303.45     11.09 o
  -2   8   6      107.58      112.37      4.91 o
  -1   8   6        0.14        5.50      4.30 o
   0   8   6       39.43       31.79      4.18 o
   1   8   6     1117.88     1113.55     23.96 o
   2   8   6      142.66      138.89      7.07 o
   3   8   6      166.52      180.66      8.57 o
   4   8   6      691.45      747.96     13.98 o
   5   8   6       93.19       85.10     12.73 o
   6   8   6        1.30        6.63     12.58 o
  -8   9   6        1.85        3.10      9.59 o
  -7   9   6       61.74       74.28      9.39 o
  -6   9   6       28.96       28.99      5.59 o
  -5   9   6      107.75      128.46      6.23 o
  -4   9   6      172.77      187.89      6.60 o
  -3   9   6     1286.49     1456.97     18.76 o
  -2   9   6      632.45      664.50      8.07 o
  -1   9   6      968.49      939.67     14.14 o
   0   9   6       41.68       42.62      3.61 o
   1   9   6       14.58       29.15      4.25 o
   2   9   6        9.00        7.48      5.59 o
   3   9   6      137.38      123.25      8.15 o
   4   9   6      161.33      185.75     13.86 o
   5   9   6      146.38      130.84     14.21 o
   6   9   6       31.60       34.88     13.72 o
  -8  10   6       47.46       35.72     10.20 o
  -7  10   6       20.06       17.37      8.79 o
  -6  10   6        9.66        3.14      5.53 o
  -5  10   6       15.66       15.36      4.97 o
  -4  10   6        1.03        5.17      5.94 o
  -3  10   6      183.63      170.47      6.84 o
  -2  10   6     2381.67     2651.93     31.28 o
  -1  10   6     2754.19     2523.12     48.39 o
   0  10   6      116.80       68.06      7.57 o
   1  10   6       28.43       21.51      6.21 o
   2  10   6       19.85       10.97      5.15 o
   3  10   6       80.52       58.40     11.91 o
   4  10   6       17.81       15.59     11.75 o
   5  10   6       10.13       11.09     12.85 o
   6  10   6       42.15       40.54     13.12 o
  -7  11   6      192.59      172.24     10.89 o
  -6  11   6       39.41       41.44      5.83 o
  -5  11   6       48.98       50.38      6.16 o
  -4  11   6        0.14        1.39      5.97 o
  -3  11   6       68.72       64.49      6.08 o
  -2  11   6     1116.35     1229.02     19.94 o
  -1  11   6      215.77      186.00      7.97 o
   0  11   6      393.00      360.01     12.82 o
   1  11   6      267.68      273.17     11.93 o
   2  11   6       87.87      102.47     11.34 o
   3  11   6      285.19      267.62     14.33 o
   4  11   6       83.46       88.75     12.76 o
   5  11   6        0.12       -0.54     11.95 o
   6  11   6        4.09        9.78     13.62 o
  -7  12   6        9.86        5.77      9.13 o
  -6  12   6       13.63       11.69      5.94 o
  -5  12   6       21.89       27.33      6.08 o
  -4  12   6      119.75      106.46      7.07 o
  -3  12   6      253.38      253.64      6.42 o
  -2  12   6        2.71        0.19      4.97 o
  -1  12   6       96.39       99.29      7.02 o
   0  12   6       30.69       28.86      3.99 o
   1  12   6       40.42       70.39     10.25 o
   2  12   6       21.85       25.62     10.77 o
   3  12   6      247.82      225.45     14.04 o
   4  12   6      132.85      151.51     13.76 o
   5  12   6      126.38      109.93     14.37 o
   6  12   6        4.03       12.38     13.37 o
  -7  13   6       84.70       72.52     10.12 o
  -6  13   6       35.55       54.42      6.18 o
  -5  13   6       63.42       58.16      7.29 o
  -4  13   6        0.68        3.68      5.52 o
  -3  13   6     1721.20     1695.10     12.97 o
  -2  13   6     1256.05     1249.23     14.19 o
  -1  13   6     1368.17     1333.22     22.41 o
   0  13   6        0.88        3.63      4.15 o
   1  13   6       15.31       28.24     10.04 o
   2  13   6      377.19      311.24     14.14 o
   3  13   6      233.85      226.58     13.93 o
   4  13   6      294.67      256.95     15.47 o
   5  13   6       32.68       37.59     13.02 o
  -7  14   6       70.46       70.40     11.20 o
  -6  14   6      290.15      294.36      8.06 o
  -5  14   6      330.66      289.24      8.57 o
  -4  14   6      162.50      143.14      6.79 o
  -3  14   6     2587.28     2509.18     20.00 o
  -2  14   6     1496.02     1602.87     16.04 o
  -1  14   6       32.11       49.67      4.97 o
   0  14   6      130.87      101.84      5.46 o
   1  14   6       47.53       44.31     10.34 o
   2  14   6       21.64       15.32     10.99 o
   3  14   6      129.96      102.70     12.86 o
   4  14   6        0.86       -3.16     12.10 o
   5  14   6       10.94       13.82     13.31 o
  -7  15   6       25.30       26.79      9.91 o
  -6  15   6       80.85      100.61      8.84 o
  -5  15   6      402.67      358.70      9.13 o
  -4  15   6       96.76      109.21      6.52 o
  -3  15   6     2252.28     2195.97     25.24 o
  -2  15   6      501.42      510.41     10.95 o
  -1  15   6      106.57       95.60      5.61 o
   0  15   6       75.57       65.56      8.78 o
   1  15   6        4.22        1.52      9.92 o
   2  15   6       43.14       45.52     11.40 o
   3  15   6      104.20       93.75     12.76 o
   4  15   6       26.77       26.41     12.48 o
   5  15   6       55.65       39.09     20.08 o
  -6  16   6       12.58       13.98      7.77 o
  -5  16   6      128.65      103.10      7.16 o
  -4  16   6      133.63      139.47      7.35 o
  -3  16   6      147.71      131.04      8.42 o
  -2  16   6      154.99      157.62     10.12 o
  -1  16   6        6.14        2.43      6.99 o
   0  16   6        3.72        0.22      7.15 o
   1  16   6      105.01      115.34     11.39 o
   2  16   6       16.53       19.29     10.87 o
   3  16   6      157.47      152.50     13.83 o
   4  16   6        6.40        7.02     13.26 o
   5  16   6        5.22        2.13     13.52 o
  -6  17   6        3.29       11.30     17.24 o
  -5  17   6       28.81       28.65      7.37 o
  -4  17   6        5.64        5.29      7.69 o
  -3  17   6      115.07      128.46      8.63 o
  -2  17   6        0.66        1.86      8.25 o
  -1  17   6       41.76       35.18      7.55 o
   0  17   6      124.59       97.23      8.15 o
   1  17   6       39.13       54.58     11.20 o
   2  17   6        0.32        6.66     11.21 o
   3  17   6       74.60       67.77     12.95 o
   4  17   6        0.55        8.94     12.73 o
   5  17   6       69.81       70.73     15.52 o
  -6  18   6        0.52        5.53     12.86 o
  -5  18   6       49.21       55.25      8.89 o
  -4  18   6        0.11        2.63      7.83 o
  -3  18   6        3.95        8.21      7.57 o
  -2  18   6        0.95       -0.29      7.27 o
  -1  18   6        0.10        1.16      7.30 o
   0  18   6       72.66       88.26      8.34 o
   1  18   6      107.29       94.04     12.17 o
   2  18   6       71.28       80.33     12.60 o
   3  18   6        8.17        5.64     12.79 o
   4  18   6        2.97       17.86     13.17 o
  -5  19   6       15.84        3.11      8.25 o
  -4  19   6       10.79       16.11      7.84 o
  -3  19   6      191.80      204.11      9.71 o
  -2  19   6      204.44      238.08      9.75 o
  -1  19   6       90.42       95.33      8.67 o
   0  19   6        1.00        1.11      7.89 o
   1  19   6       14.81        5.43     11.16 o
   2  19   6       15.86       12.38     12.13 o
   3  19   6        1.47        8.35     12.46 o
   4  19   6       73.99       70.38     14.67 o
  -5  20   6      116.07      143.26      9.95 o
  -4  20   6       38.93       34.52      8.27 o
  -3  20   6      256.47      266.12     10.47 o
  -2  20   6        0.15        6.59      8.65 o
  -1  20   6      644.24      690.62     20.83 o
   0  20   6      193.77      216.55     10.17 o
   1  20   6        0.24       13.92      9.79 o
   2  20   6        3.58       15.51     12.46 o
   3  20   6       52.31       69.02     13.58 o
  -5  21   6       38.78       51.05     11.17 o
  -4  21   6        0.58       10.92      8.15 o
  -3  21   6      317.95      303.85     10.86 o
  -2  21   6      234.64      208.60      9.86 o
  -1  21   6     1505.04     1443.20     56.68 o
   0  21   6       73.42      102.71      9.32 o
   1  21   6        5.24        8.21     10.01 o
   2  21   6       34.72       57.89     13.45 o
   3  21   6        0.66        7.34     13.42 o
  -4  22   6        6.44       11.48     10.03 o
  -3  22   6      181.11      192.48     10.06 o
  -2  22   6       25.84       22.25      8.48 o
  -1  22   6      673.44      695.66     16.42 o
   0  22   6      123.50      113.94      9.56 o
   1  22   6        5.17       24.34     10.37 o
   2  22   6        7.50       11.37     12.68 o
  -3  23   6        2.52        6.49     10.23 o
  -2  23   6       20.83       14.96      8.34 o
  -1  23   6       21.40       54.57     10.57 o
   0  23   6        0.33        7.68      8.62 o
   1  23   6       12.75       11.05     10.17 o
   2  23   6       23.97       20.64     13.30 o
  -2  24   6        4.17        8.03     10.40 o
  -1  24   6       11.01        9.52     13.23 o
   0  24   6       53.20       58.90     11.18 o
   1  24   6       62.50       95.75     11.99 o
  -8   1   7       18.01       17.24     11.81 o
  -7   1   7      308.56      297.58     14.19 o
  -6   1   7      705.81      720.68     17.81 o
  -5   1   7     1739.92     1726.32     46.78 o
  -4   1   7        0.76        2.02      7.56 o
  -3   1   7      206.78      189.94     12.22 o
  -2   1   7      848.84      788.26      7.17 o
  -1   1   7       57.05      100.07      3.36 o
   0   1   7      392.84      403.38      5.19 o
   1   1   7       50.35       31.92      4.43 o
   2   1   7     1051.85     1043.50     14.88 o
   3   1   7       89.75       92.19      4.83 o
   4   1   7        0.61        5.38      7.31 o
   5   1   7       70.02       88.00      8.83 o
   6   1   7        4.68        6.08     10.25 o
  -8   2   7      102.40      112.71     13.29 o
  -7   2   7      366.21      378.86     15.52 o
  -6   2   7     3920.25     3914.99     36.43 o
  -5   2   7     2250.90     2100.02     25.47 o
  -4   2   7      397.16      396.51      9.77 o
  -3   2   7       39.32       62.17      3.44 o
  -2   2   7      494.00      496.36     15.81 o
  -1   2   7       41.97       32.39      2.84 o
   0   2   7      566.27      536.38      5.38 o
   1   2   7       22.94       28.66      4.40 o
   2   2   7       89.01       96.17      6.24 o
   3   2   7       49.23       49.62      6.06 o
   4   2   7        0.45        4.13      8.46 o
   5   2   7      283.64      288.21     10.81 o
   6   2   7      124.93      116.78     10.17 o
  -8   3   7       64.52       72.69     19.57 o
  -7   3   7        0.04        6.26     10.85 o
  -6   3   7      136.72      137.42     11.75 o
  -5   3   7       41.37       51.19      7.53 o
  -4   3   7        0.04        0.76      3.36 o
  -3   3   7      385.65      356.49     12.87 o
  -2   3   7      303.10      335.93      4.78 o
  -1   3   7     2800.66     2919.94     24.51 o
   0   3   7      652.63      737.69     15.92 o
   1   3   7       79.03       63.98      6.57 o
   2   3   7      173.42      162.02      8.46 o
   3   3   7      200.47      206.75      9.76 o
   4   3   7      113.41       94.75      9.51 o
   5   3   7       24.76       38.15      8.41 o
   6   3   7      131.49      121.16     10.08 o
  -8   4   7       35.16       37.07     12.67 o
  -7   4   7       87.76      109.28      9.48 o
  -6   4   7       68.52       80.91      8.72 o
  -5   4   7        2.24       13.53      7.38 o
  -4   4   7       71.64       69.15      6.30 o
  -3   4   7     1085.23     1123.14     15.03 o
  -2   4   7        9.67        3.23      2.63 o
  -1   4   7      436.48      525.98      7.71 o
   0   4   7      363.74      357.72      7.79 o
   1   4   7      137.78      169.32      7.35 o
   2   4   7      181.16      179.85      8.50 o
   3   4   7      658.90      702.64     13.45 o
   4   4   7      110.51      131.27      9.89 o
   5   4   7       11.25       16.08      9.33 o
   6   4   7      173.81      186.00     10.80 o
  -8   5   7      139.76      141.91     12.90 o
  -7   5   7       33.67       37.56      8.63 o
  -6   5   7      315.42      284.73     10.65 o
  -5   5   7        0.47       -0.75      6.05 o
  -4   5   7      433.97      443.57      9.01 o
  -3   5   7       10.23       23.08      5.95 o
  -2   5   7        1.14        3.95      2.80 o
  -1   5   7       19.00       20.98      4.24 o
   0   5   7        5.12       13.46      5.06 o
   1   5   7       10.30       14.40      2.84 o
   2   5   7     1231.85     1271.86     14.82 o
   3   5   7      128.04      125.27      9.10 o
   4   5   7        6.06       13.76      8.44 o
   5   5   7        9.08       10.68      9.46 o
   6   5   7       65.51       73.18      9.65 o
  -8   6   7      200.80      196.82     11.76 o
  -7   6   7       19.28       22.49      8.73 o
  -6   6   7      218.71      209.00      8.39 o
  -5   6   7       29.07       26.78      6.15 o
  -4   6   7        4.75        6.30      5.70 o
  -3   6   7       18.52       20.34      2.70 o
  -2   6   7        6.10        1.74      2.52 o
  -1   6   7       55.01       41.82      5.01 o
   0   6   7      194.13      168.71      6.29 o
   1   6   7        0.49        1.72      2.19 o
   2   6   7       22.18       47.00      7.28 o
   3   6   7      197.75      240.64      9.92 o
   4   6   7        2.67        5.75      7.98 o
   5   6   7        6.05        8.57      9.00 o
   6   6   7       57.58       70.31     13.78 o
  -8   7   7       17.49       29.38      9.54 o
  -7   7   7      104.94      100.84      9.73 o
  -6   7   7       32.67       41.08      6.84 o
  -5   7   7        8.13       11.52      5.69 o
  -4   7   7      585.41      582.63      9.07 o
  -3   7   7      502.38      527.05      9.01 o
  -2   7   7      767.18      766.55     16.63 o
  -1   7   7      177.05      164.22      6.04 o
   0   7   7      290.01      345.36     10.00 o
   1   7   7      938.82      994.16     11.75 o
   2   7   7       31.74       28.84      6.88 o
   3   7   7        2.44        5.40      7.59 o
   4   7   7       13.85       25.43      8.46 o
   5   7   7      135.13      149.13     10.84 o
   6   7   7       14.04       24.44     13.65 o
  -8   8   7       31.60       40.05      9.84 o
  -7   8   7      302.04      257.06     11.50 o
  -6   8   7       12.49       11.69      6.49 o
  -5   8   7        0.07       -0.57      5.62 o
  -4   8   7        3.67        9.02      5.34 o
  -3   8   7       32.86       28.51      4.09 o
  -2   8   7     1596.53     1513.45     19.71 o
  -1   8   7       43.45       25.38      4.82 o
   0   8   7       34.08       37.10      5.12 o
   1   8   7       11.28       14.64      5.59 o
   2   8   7      377.80      381.96      9.41 o
   3   8   7      161.35      131.12      8.80 o
   4   8   7      132.09      116.00      9.33 o
   5   8   7      697.24      718.26     21.13 o
   6   8   7       76.67      101.55     17.11 o
  -8   9   7        9.71        5.49      9.55 o
  -7   9   7       68.97       83.53      9.37 o
  -6   9   7     1334.96     1145.22     19.85 o
  -5   9   7       33.05       34.50      5.96 o
  -4   9   7        2.40        2.33      5.33 o
  -3   9   7       10.14       16.68      6.19 o
  -2   9   7      358.82      364.51      7.76 o
  -1   9   7      704.77      722.90     13.88 o
   0   9   7      207.81      200.72      8.83 o
   1   9   7        3.41        3.46      5.08 o
   2   9   7      497.26      428.01     14.37 o
   3   9   7      753.27      653.37     15.88 o
   4   9   7       57.06       77.47     12.68 o
   5   9   7      274.88      266.80     16.43 o
   6   9   7       74.56       56.59     14.21 o
  -7  10   7        0.66        3.10      8.51 o
  -6  10   7      608.77      566.24     11.54 o
  -5  10   7       48.90       41.05      5.98 o
  -4  10   7      271.35      290.57      8.55 o
  -3  10   7       95.33       82.18      6.98 o
  -2  10   7      878.22      849.89     11.87 o
  -1  10   7       54.46       80.63      4.82 o
   0  10   7     1256.49     1296.28     18.76 o
   1  10   7      171.54      146.76      5.54 o
   2  10   7       16.62       11.42     10.28 o
   3  10   7      558.38      503.44     16.97 o
   4  10   7        0.50        9.59     12.43 o
   5  10   7      121.17      137.29     15.00 o
   6  10   7       38.62       46.63     14.55 o
  -7  11   7        0.92        4.74      8.71 o
  -6  11   7        4.39        7.16      6.76 o
  -5  11   7       92.09       89.73      6.59 o
  -4  11   7      517.69      501.29     10.25 o
  -3  11   7        0.03        0.04      5.12 o
  -2  11   7       18.08       25.25      4.96 o
  -1  11   7      360.24      377.77     12.75 o
   0  11   7      420.80      401.57     10.88 o
   1  11   7       11.20       23.66      9.91 o
   2  11   7      190.89      171.88     12.76 o
   3  11   7      255.22      237.61     14.35 o
   4  11   7       70.65       45.82     12.92 o
   5  11   7       13.76       22.71     12.88 o
  -7  12   7       15.77       15.46      9.11 o
  -6  12   7       81.78       80.41      7.04 o
  -5  12   7      297.90      236.25      7.94 o
  -4  12   7      744.78      778.70     11.93 o
  -3  12   7        7.47       10.14      5.36 o
  -2  12   7       67.61       62.61      5.44 o
  -1  12   7      235.60      206.50     11.83 o
   0  12   7        9.61        8.51      7.79 o
   1  12   7      282.79      309.98     13.23 o
   2  12   7       19.36       14.32     10.61 o
   3  12   7       19.81        7.56     11.56 o
   4  12   7        0.36       14.27     14.57 o
   5  12   7       32.19       33.08     13.94 o
  -7  13   7       12.38        8.27      9.16 o
  -6  13   7       38.99       50.67      6.75 o
  -5  13   7      512.71      475.88      9.74 o
  -4  13   7       84.05       79.85      6.98 o
  -3  13   7      192.49      173.20      7.64 o
  -2  13   7       13.98       17.07      5.19 o
  -1  13   7       16.11       15.61      7.72 o
   0  13   7      254.37      210.86      9.70 o
   1  13   7      164.88      184.35     12.23 o
   2  13   7      185.40      183.64     15.03 o
   3  13   7       81.96       72.91     12.22 o
   4  13   7        7.57       12.98     12.98 o
   5  13   7      191.22      198.54     16.21 o
  -7  14   7       16.26       13.58      9.40 o
  -6  14   7       54.14       47.36      6.84 o
  -5  14   7       11.98       16.03      7.01 o
  -4  14   7      306.66      310.57      9.09 o
  -3  14   7      136.12      118.97      8.90 o
  -2  14   7      851.14      903.33     14.52 o
  -1  14   7       19.85       16.14      7.78 o
   0  14   7      108.22       91.28      9.03 o
   1  14   7        1.03        0.31     10.14 o
   2  14   7       34.06       42.41     11.23 o
   3  14   7        1.06       -3.58     11.32 o
   4  14   7        3.49        5.55     12.61 o
   5  14   7        0.68       10.14     13.93 o
  -7  15   7        0.32        3.85      9.41 o
  -6  15   7        0.09        6.08      6.54 o
  -5  15   7       55.43       43.90      7.49 o
  -4  15   7       94.71       89.21      6.46 o
  -3  15   7       86.00       83.50      9.26 o
  -2  15   7      177.93      176.34     12.30 o
  -1  15   7       96.52       68.16      8.85 o
   0  15   7      137.38      134.92      9.76 o
   1  15   7       19.80        9.46     10.38 o
   2  15   7      239.30      219.49     14.30 o
   3  15   7        4.46       11.39     12.41 o
   4  15   7        6.99        9.04     12.66 o
   5  15   7        1.19       12.17     13.35 o
  -6  16   7       37.35       58.04      8.24 o
  -5  16   7        0.02        4.04      8.45 o
  -4  16   7        1.06        7.13      7.05 o
  -3  16   7      438.09      440.32     12.98 o
  -2  16   7       25.50       38.11     10.74 o
  -1  16   7        0.02        5.50      7.98 o
   0  16   7      596.13      547.61     13.39 o
   1  16   7      194.23      177.14     12.97 o
   2  16   7       50.44       32.20     11.72 o
   3  16   7        4.71       17.52     12.12 o
   4  16   7       27.20       17.91     13.17 o
  -6  17   7        1.63        0.32      9.28 o
  -5  17   7       11.55       13.80      7.51 o
  -4  17   7        7.29       15.13      9.02 o
  -3  17   7       13.32       10.57      7.64 o
  -2  17   7      405.52      389.88     15.48 o
  -1  17   7      148.25      147.31      9.99 o
   0  17   7      111.12      115.86      9.89 o
   1  17   7       53.84       54.46     11.79 o
   2  17   7       12.95       21.21     11.52 o
   3  17   7       72.75       69.11     13.70 o
   4  17   7       48.60       79.79     15.99 o
  -6  18   7       72.33       97.07     14.06 o
  -5  18   7       39.47       38.92      8.10 o
  -4  18   7      273.61      285.56     10.85 o
  -3  18   7      143.92      120.12      8.94 o
  -2  18   7       20.90       24.58      9.59 o
  -1  18   7        0.00       10.01      8.68 o
   0  18   7       40.96       33.73      9.03 o
   1  18   7        3.25        9.79     11.18 o
   2  18   7       16.58        8.31     11.99 o
   3  18   7       13.16       27.98     12.60 o
   4  18   7       10.13        5.55     13.16 o
  -5  19   7        5.15        6.78     10.08 o
  -4  19   7      141.28      152.36      9.79 o
  -3  19   7       13.19       11.49      8.08 o
  -2  19   7       28.10       48.85      9.73 o
  -1  19   7      363.23      380.24     15.51 o
   0  19   7       45.00       43.48      9.61 o
   1  19   7        3.76       -0.46     10.95 o
   2  19   7       83.01       74.24     13.41 o
   3  19   7      188.57      206.49     16.97 o
  -5  20   7       23.81       26.83     10.35 o
  -4  20   7       18.88       29.84      8.47 o
  -3  20   7        0.77        4.89      8.13 o
  -2  20   7      428.90      451.29     14.27 o
  -1  20   7      555.52      523.13     14.47 o
   0  20   7        7.42        6.90      9.32 o
   1  20   7       38.08       46.84     10.26 o
   2  20   7       63.70       94.52     14.12 o
   3  20   7      181.03      182.87     18.60 o
  -4  21   7        2.39        4.54      8.74 o
  -3  21   7        4.22       10.19      8.38 o
  -2  21   7       20.12       24.14     10.45 o
  -1  21   7       51.36       50.26     10.22 o
   0  21   7       76.64      101.52     10.90 o
   1  21   7        7.25        5.40     10.17 o
   2  21   7       15.61       12.88     12.61 o
  -4  22   7        3.70       20.26      9.05 o
  -3  22   7       87.10       94.75      9.42 o
  -2  22   7       67.79       56.15     10.94 o
  -1  22   7        1.10        5.27     12.39 o
   0  22   7        3.70        7.37      9.81 o
   1  22   7       19.04       20.59     10.85 o
   2  22   7        3.32       -2.58     13.01 o
  -3  23   7       38.19       31.45      8.79 o
  -2  23   7       18.58       27.95     10.74 o
  -1  23   7        5.89        8.25     10.66 o
   0  23   7       55.10       47.13     10.52 o
   1  23   7       43.69       67.65     11.60 o
  -1  24   7        5.61       15.97     11.01 o
   0  24   7        1.88        4.65     10.21 o
  -8   0   8        1.83       11.37     16.45 o
  -7   0   8       20.74       39.87     16.07 o
  -6   0   8      114.37      121.88     16.72 o
  -5   0   8     1485.68     1445.17     31.64 o
  -4   0   8       22.39       23.06     12.55 o
  -3   0   8      578.39      490.69     12.40 o
  -2   0   8     6674.89     7340.97     59.04 o
  -1   0   8     5999.42     6084.54     33.61 o
   0   0   8      106.89      135.22      5.77 o
   1   0   8        5.67        7.85      7.18 o
   2   0   8      136.32      116.86      8.49 o
   3   0   8        6.01        7.57      6.17 o
   4   0   8       32.01       36.77     11.22 o
   5   0   8        1.49        7.02     11.68 o
   6   0   8      225.51      232.65     16.55 o
  -8   1   8       89.79      118.31     13.60 o
  -7   1   8       46.51       43.19     11.37 o
  -6   1   8      755.69      757.38     18.61 o
  -5   1   8       63.53       67.85     10.68 o
  -4   1   8      745.67      730.25     17.77 o
  -3   1   8      129.62       97.98      3.45 o
  -2   1   8        2.99        7.67      2.98 o
  -1   1   8       50.92       47.27      3.27 o
   0   1   8       36.24       25.65      3.19 o
   1   1   8        8.80       15.37      4.76 o
   2   1   8       26.00       32.74      5.00 o
   3   1   8       40.30       29.25      4.74 o
   4   1   8        4.57       13.39      7.88 o
   5   1   8       27.19       36.05      8.91 o
   6   1   8       90.63      100.31     10.33 o
  -8   2   8       64.81       75.75     12.59 o
  -7   2   8       37.85       44.33     11.68 o
  -6   2   8      186.13      190.03     12.38 o
  -5   2   8     1226.64     1203.73     33.54 o
  -4   2   8     2161.29     2092.10     24.30 o
  -3   2   8       86.53       73.27      3.95 o
  -2   2   8      372.73      379.89      5.69 o
  -1   2   8     1438.93     1455.70      8.27 o
   0   2   8      800.41      845.05      9.13 o
   1   2   8        3.49       13.14      4.57 o
   2   2   8        2.03        6.19      5.76 o
   3   2   8        5.90        7.33      6.01 o
   4   2   8       26.55       32.68      8.19 o
   5   2   8        0.23        9.89      8.33 o
   6   2   8       37.28       26.09      9.39 o
  -8   3   8       39.95       42.15     11.39 o
  -7   3   8       66.10       75.91     11.65 o
  -6   3   8      392.53      364.28     14.24 o
  -5   3   8        0.76        0.02      7.45 o
  -4   3   8       53.09       74.12      6.49 o
  -3   3   8       61.09       53.74      4.33 o
  -2   3   8        4.71        3.37      2.88 o
  -1   3   8     1003.43      875.79      8.32 o
   0   3   8      654.59      660.97      9.71 o
   1   3   8        2.91        4.72      5.51 o
   2   3   8      687.71      745.41     14.60 o
   3   3   8       10.47       13.21      6.25 o
   4   3   8      266.35      258.06     11.45 o
   5   3   8        6.24       11.27      9.32 o
   6   3   8        9.39       15.46      9.17 o
  -8   4   8        3.39        3.91     11.86 o
  -7   4   8       23.00       26.73     13.37 o
  -6   4   8       51.87       56.40     10.78 o
  -5   4   8      108.78       93.71      8.52 o
  -4   4   8      634.02      612.60     14.24 o
  -3   4   8      302.34      327.72      9.06 o
  -2   4   8      308.15      292.58     10.18 o
  -1   4   8       94.08       97.17      4.73 o
   0   4   8      150.92      171.91      6.03 o
   1   4   8       88.43       93.57      7.10 o
   2   4   8       52.32       71.17      8.05 o
   3   4   8        8.18       13.37      8.66 o
   4   4   8       82.35       94.76      9.83 o
   5   4   8       19.24       25.57      9.67 o
   6   4   8       29.23       39.41      9.67 o
  -8   5   8      101.81      139.34     13.77 o
  -7   5   8        1.65        5.20     10.06 o
  -6   5   8      346.97      354.52     14.37 o
  -5   5   8      578.23      588.53     12.77 o
  -4   5   8       15.73       23.77      5.94 o
  -3   5   8        7.18        6.69      5.40 o
  -2   5   8      125.01       84.40      4.58 o
  -1   5   8        4.43        2.68      4.90 o
   0   5   8        0.44       -1.17      5.46 o
   1   5   8      584.71      613.02     10.89 o
   2   5   8      265.73      310.29     10.15 o
   3   5   8       26.69       22.08      8.30 o
   4   5   8       69.41       60.26      9.15 o
   5   5   8       58.50       43.17     10.23 o
   6   5   8       95.02       83.91     12.09 o
  -8   6   8       85.12       68.07     13.42 o
  -7   6   8      281.56      262.03     14.39 o
  -6   6   8        0.10        8.45      7.60 o
  -5   6   8      376.43      356.07     10.99 o
  -4   6   8       28.85       44.04      6.44 o
  -3   6   8      268.21      254.53      7.49 o
  -2   6   8       64.95       58.70      3.33 o
  -1   6   8       25.51       37.71      5.34 o
   0   6   8      350.65      368.43      8.44 o
   1   6   8     1629.72     1633.52     20.97 o
   2   6   8        2.49       17.76      7.78 o
   3   6   8     1077.90     1044.34     20.84 o
   4   6   8       73.86       83.07      9.39 o
   5   6   8      111.60      123.12     14.27 o
   6   6   8       73.07       93.13     12.22 o
  -8   7   8      231.17      246.14     12.26 o
  -7   7   8       74.99       74.86      9.33 o
  -6   7   8       79.14       59.45      8.33 o
  -5   7   8      270.04      245.34      8.77 o
  -4   7   8      671.23      601.28     10.54 o
  -3   7   8        2.91        5.29      5.61 o
  -2   7   8      189.31      161.87      6.65 o
  -1   7   8      173.29      205.96      6.82 o
   0   7   8       14.49       10.50      5.65 o
   1   7   8        3.59        2.59      6.43 o
   2   7   8     1782.86     1748.26     18.59 o
   3   7   8      412.11      442.41     11.82 o
   4   7   8      130.45      136.93     10.20 o
   5   7   8       31.66       21.31     13.08 o
   6   7   8        8.41       19.49     13.92 o
  -8   8   8       77.45       76.28     10.55 o
  -7   8   8       20.05       14.52      8.71 o
  -6   8   8      162.82      155.44      8.37 o
  -5   8   8       18.25       22.52      6.57 o
  -4   8   8        5.83        9.79      6.15 o
  -3   8   8      279.28      295.38     10.69 o
  -2   8   8      164.93      175.68      6.44 o
  -1   8   8      490.54      445.22      7.91 o
   0   8   8       29.71       26.83      5.18 o
   1   8   8       21.68       21.68      6.30 o
   2   8   8     1090.56     1088.45     14.40 o
   3   8   8      955.97     1020.45     19.54 o
   4   8   8        1.57        7.22     12.05 o
   5   8   8      201.85      179.18     15.99 o
  -7   9   8       87.53       92.88      8.20 o
  -6   9   8        4.00        6.66      6.84 o
  -5   9   8      116.75      108.31      6.82 o
  -4   9   8       67.57       70.07      6.75 o
  -3   9   8      283.70      324.69      8.43 o
  -2   9   8       19.15       14.07      4.84 o
  -1   9   8      490.87      436.68     20.58 o
   0   9   8       78.42       62.47      5.41 o
   1   9   8       76.34       82.16      6.59 o
   2   9   8      704.33      681.31     17.91 o
   3   9   8      109.15      133.63     17.99 o
   4   9   8       16.77       17.12     11.97 o
   5   9   8      447.04      448.36     19.25 o
  -7  10   8        7.30       16.14      8.93 o
  -6  10   8       90.34       92.13      7.90 o
  -5  10   8        9.13       17.19      6.00 o
  -4  10   8       28.02       29.06      6.37 o
  -3  10   8       37.49       31.68      5.96 o
  -2  10   8      527.74      520.73      8.65 o
  -1  10   8      618.70      647.21     16.23 o
   0  10   8        0.18        7.89      4.61 o
   1  10   8      141.06      126.33     11.23 o
   2  10   8       63.55       53.28     11.39 o
   3  10   8       38.53       44.12     18.24 o
   4  10   8        6.32       13.62     12.40 o
   5  10   8       78.38       78.73     14.27 o
  -7  11   8       20.23       11.57      8.90 o
  -6  11   8      173.19      162.57      8.04 o
  -5  11   8        0.67        6.17      6.05 o
  -4  11   8       50.50       54.79      7.71 o
  -3  11   8       80.95       62.35      6.36 o
  -2  11   8     2523.84     2565.43     33.65 o
  -1  11   8     2105.91     2014.74     18.93 o
   0  11   8      518.99      545.81     14.88 o
   1  11   8      124.78      123.11     11.76 o
   2  11   8      242.28      237.98     13.60 o
   3  11   8       40.14       47.43     12.54 o
   4  11   8        5.98        8.53     13.02 o
   5  11   8       20.92       21.81     13.51 o
  -7  12   8      180.28      141.42     10.87 o
  -6  12   8       60.64       77.08      7.28 o
  -5  12   8      100.38       83.69      6.99 o
  -4  12   8       19.74       21.25      7.37 o
  -3  12   8       27.33       39.04      7.34 o
  -2  12   8       83.58       81.76      6.13 o
  -1  12   8       18.19       37.25      8.16 o
   0  12   8      114.69      106.17      9.21 o
   1  12   8       37.77       36.35     10.56 o
   2  12   8        6.62       11.33     11.11 o
   3  12   8       17.61       18.67     12.05 o
   4  12   8      233.11      156.84     15.19 o
   5  12   8       45.74       43.37     14.10 o
  -7  13   8        2.44        9.68      9.15 o
  -6  13   8      135.98      116.16      7.67 o
  -5  13   8        9.74       11.74      6.37 o
  -4  13   8        6.15       13.03      5.90 o
  -3  13   8       15.74       23.59      6.96 o
  -2  13   8      222.48      221.00      7.31 o
  -1  13   8      106.48       83.70      8.88 o
   0  13   8       52.12       53.13      8.92 o
   1  13   8        6.83       10.29     10.25 o
   2  13   8      139.65      144.79     13.20 o
   3  13   8        2.83        1.06     11.85 o
   4  13   8       13.68        5.88     12.80 o
   5  13   8       12.29       17.38     14.50 o
  -7  14   8        0.63       10.14     11.37 o
  -6  14   8      154.24      122.49      7.93 o
  -5  14   8      122.08      124.13      7.56 o
  -4  14   8      851.18      850.36     11.68 o
  -3  14   8       59.30       50.34     11.03 o
  -2  14   8       48.37       49.57      8.18 o
  -1  14   8      614.62      617.23     13.05 o
   0  14   8        7.91        7.94      8.43 o
   1  14   8       81.93       70.71     11.64 o
   2  14   8       15.90       16.27     11.69 o
   3  14   8       42.77       71.80     13.24 o
   4  14   8        7.05        3.39     12.94 o
  -6  15   8        0.57        4.81      6.88 o
  -5  15   8        1.63        8.18      9.09 o
  -4  15   8       96.37      104.20     10.24 o
  -3  15   8        1.33        2.20     11.04 o
  -2  15   8      575.50      644.83     13.31 o
  -1  15   8      182.14      195.78     10.17 o
   0  15   8       21.29       27.85      8.90 o
   1  15   8        6.96       10.91     11.06 o
   2  15   8       39.44       30.06     11.59 o
   3  15   8       10.26       17.16     12.86 o
   4  15   8       12.61       16.34     13.19 o
  -6  16   8       41.90       44.71      8.65 o
  -5  16   8       26.93       30.57      7.96 o
  -4  16   8      246.94      241.37     12.06 o
  -3  16   8       48.15       39.49     11.53 o
  -2  16   8      161.56      178.74     13.47 o
  -1  16   8      118.90      133.68     11.50 o
   0  16   8       71.46       70.06      9.53 o
   1  16   8       96.15       77.13     12.03 o
   2  16   8       49.62       72.51     12.87 o
   3  16   8        1.66       11.57     12.49 o
   4  16   8       13.49       18.78     14.13 o
  -6  17   8        9.54        7.57      8.16 o
  -5  17   8       33.43       26.96      8.13 o
  -4  17   8       19.55       25.45      9.75 o
  -3  17   8       11.70       12.59     11.22 o
  -2  17   8        8.69       16.91     11.27 o
  -1  17   8       87.05       65.93      9.29 o
   0  17   8       40.48       39.62      9.28 o
   1  17   8      195.13      147.95     13.50 o
   2  17   8       89.38       78.89     13.35 o
   3  17   8      116.42      115.47     14.85 o
   4  17   8       12.01       22.26     14.19 o
  -5  18   8       53.21       51.70     10.37 o
  -4  18   8       49.47       50.32      9.90 o
  -3  18   8        0.85       -0.86     11.19 o
  -2  18   8      110.71      104.34     12.86 o
  -1  18   8      142.61      131.00     10.50 o
   0  18   8        5.24       19.50      9.22 o
   1  18   8      113.38       99.41     12.90 o
   2  18   8      267.49      227.31     15.34 o
   3  18   8       44.27       40.03     13.61 o
  -5  19   8       25.67       28.11     10.66 o
  -4  19   8       33.44       27.54      9.98 o
  -3  19   8       89.78      106.57     13.00 o
  -2  19   8        8.80        6.12     11.21 o
  -1  19   8        1.85        8.95      9.41 o
   0  19   8      124.90      118.34     10.83 o
   1  19   8        4.34        4.74      9.75 o
   2  19   8        7.77       25.83     12.54 o
   3  19   8       32.45       34.66     13.61 o
  -4  20   8        0.71        3.38     10.02 o
  -3  20   8      216.20      200.30     14.56 o
  -2  20   8        0.21       -0.66     12.26 o
  -1  20   8       48.74       61.58     10.23 o
   0  20   8        0.03        5.72      9.81 o
   1  20   8       27.82       18.56     10.20 o
   2  20   8       13.18       16.78     13.10 o
  -4  21   8        2.86        1.09     10.25 o
  -3  21   8       48.69       64.58     13.60 o
  -2  21   8      116.91      113.30     14.40 o
  -1  21   8      114.87      133.58     11.42 o
   0  21   8       35.93       38.79     10.84 o
   1  21   8      156.56      148.22     12.09 o
   2  21   8        6.27       12.91     12.98 o
  -3  22   8      103.69      110.91     14.80 o
  -2  22   8        2.83       10.44     13.18 o
  -1  22   8       84.49       75.94     13.89 o
   0  22   8       11.37       20.43     10.86 o
   1  22   8       13.78       16.43     10.84 o
  -2  23   8       71.44       51.19     14.23 o
  -1  23   8        8.17       12.00     12.81 o
   0  23   8       23.47       34.71     11.54 o
  -8   1   9       23.65        5.25     11.68 o
  -7   1   9        4.29       15.68     10.87 o
  -6   1   9       16.62        6.90     10.30 o
  -5   1   9      147.39      139.91     11.64 o
  -4   1   9       49.94       33.33      7.08 o
  -3   1   9        0.91        0.60      1.98 o
  -2   1   9      168.66      179.66      3.88 o
  -1   1   9      352.67      320.50      4.92 o
   0   1   9     1468.52     1555.50     11.47 o
   1   1   9      199.81      216.17      6.59 o
   2   1   9      267.19      288.16      7.17 o
   3   1   9        9.82        4.89      7.53 o
   4   1   9        0.13       13.79     11.80 o
   5   1   9        0.47        8.09      8.84 o
  -8   2   9        4.38       16.56     11.91 o
  -7   2   9        7.20        5.96     10.39 o
  -6   2   9      136.50      136.45     13.38 o
  -5   2   9      935.95      938.90     19.04 o
  -4   2   9        0.01        3.09      6.70 o
  -3   2   9     1117.03     1080.73     18.83 o
  -2   2   9      213.17      230.76      5.43 o
  -1   2   9     1244.09     1306.39      8.36 o
   0   2   9       20.45       21.64      3.24 o
   1   2   9       47.21       47.06      6.42 o
   2   2   9      128.38      123.65      7.26 o
   3   2   9       40.93       32.31      6.61 o
   4   2   9       41.17       27.52      8.23 o
   5   2   9      122.73      144.55     10.13 o
  -8   3   9      208.96      245.58     15.46 o
  -7   3   9      165.68      177.57     13.94 o
  -6   3   9       23.56       22.42     10.05 o
  -5   3   9      669.50      659.61     13.58 o
  -4   3   9      548.28      559.52     10.27 o
  -3   3   9       67.59       51.95      6.96 o
  -2   3   9      121.38      138.27      5.43 o
  -1   3   9      224.81      253.96      4.29 o
   0   3   9        0.56        1.07      2.61 o
   1   3   9      105.73      112.24      6.94 o
   2   3   9      246.04      250.57      8.42 o
   3   3   9      253.24      283.15      8.80 o
   4   3   9        8.00       17.52      9.28 o
   5   3   9        9.29       24.09      8.82 o
  -8   4   9       22.42       30.66     12.60 o
  -7   4   9       56.12       46.23     11.33 o
  -6   4   9      131.30      128.35     12.12 o
  -5   4   9     1852.88     1932.51     20.93 o
  -4   4   9     1345.14     1339.55     14.39 o
  -3   4   9      192.86      199.05      7.31 o
  -2   4   9        1.17        3.85      4.40 o
  -1   4   9      367.33      338.90      8.55 o
   0   4   9      446.98      445.27      8.58 o
   1   4   9      213.45      194.11      7.43 o
   2   4   9      299.34      315.94      8.94 o
   3   4   9        8.50        6.42      6.49 o
   4   4   9        5.65       13.31      9.28 o
   5   4   9       12.43       11.32      8.79 o
  -8   5   9       31.86       32.02     11.75 o
  -7   5   9       28.77       25.82     10.74 o
  -6   5   9       33.25       28.79      7.89 o
  -5   5   9     5931.43     5780.19     42.13 o
  -4   5   9     1369.94     1317.34     14.52 o
  -3   5   9        0.25        3.48      5.72 o
  -2   5   9       13.91       13.26      4.60 o
  -1   5   9      272.01      258.56      7.05 o
   0   5   9      206.21      217.24      7.18 o
   1   5   9        8.32       14.84      6.94 o
   2   5   9     1489.62     1489.14     28.53 o
   3   5   9      237.71      212.37     12.94 o
   4   5   9       16.83       12.13      9.34 o
   5   5   9        0.67       -2.89     12.80 o
  -8   6   9        0.12        4.94     11.89 o
  -7   6   9       70.22       65.75     11.36 o
  -6   6   9      107.66       96.16      9.32 o
  -5   6   9      142.16      192.33      8.56 o
  -4   6   9     1225.17     1329.98     26.44 o
  -3   6   9      170.14      186.48      7.38 o
  -2   6   9        0.42        2.46      4.32 o
  -1   6   9      190.90      145.57      7.01 o
   0   6   9      127.99      130.79      7.47 o
   1   6   9      249.52      274.96      9.32 o
   2   6   9       62.93       75.15      8.56 o
   3   6   9      370.58      337.81     11.52 o
   4   6   9        0.73       12.61     12.17 o
   5   6   9       32.12       36.02     14.48 o
  -7   7   9      157.65      154.22     13.68 o
  -6   7   9        3.10       10.39      8.14 o
  -5   7   9       41.65       32.39      6.92 o
  -4   7   9        3.69        7.70      6.57 o
  -3   7   9      475.94      471.10      8.73 o
  -2   7   9       23.65       29.98      4.67 o
  -1   7   9        0.84        3.08      5.10 o
   0   7   9       75.17       72.72      5.99 o
   1   7   9      427.03      454.01     12.39 o
   2   7   9      119.63      109.74      8.52 o
   3   7   9      170.11      168.67     13.81 o
   4   7   9       14.14       27.68     12.55 o
   5   7   9       34.74       48.05     13.97 o
  -7   8   9       48.21       51.14     11.89 o
  -6   8   9       31.91       28.85      8.22 o
  -5   8   9        6.47       14.73      6.61 o
  -4   8   9      111.06      128.30      7.51 o
  -3   8   9      137.99      136.08      6.49 o
  -2   8   9        0.00        3.12      4.99 o
  -1   8   9      284.81      312.80      8.64 o
   0   8   9        1.01       -0.34      5.28 o
   1   8   9      361.08      371.50     11.12 o
   2   8   9        0.58        3.65     10.59 o
   3   8   9       15.53       17.05     11.83 o
   4   8   9       19.22       29.02     13.32 o
   5   8   9        0.44       11.97     13.44 o
  -7   9   9      118.03      145.16     10.19 o
  -6   9   9        3.89       11.48      8.24 o
  -5   9   9      210.87      206.55      8.91 o
  -4   9   9        1.67        3.15      6.31 o
  -3   9   9       38.04       35.12      5.82 o
  -2   9   9       45.36       40.94      5.47 o
  -1   9   9       29.29       28.94      5.55 o
   0   9   9       52.61       66.88      5.91 o
   1   9   9        9.25        4.95     10.16 o
   2   9   9       87.53       81.99     11.96 o
   3   9   9       56.66       43.95     12.07 o
   4   9   9        3.79       13.39     12.64 o
   5   9   9       45.56       63.31     15.14 o
  -7  10   9      110.28      125.53      9.90 o
  -6  10   9        2.33        4.01      8.30 o
  -5  10   9       10.15       11.85      6.77 o
  -4  10   9       53.27       51.67      6.81 o
  -3  10   9      284.63      276.07     14.33 o
  -2  10   9      709.86      686.45      9.88 o
  -1  10   9      155.94      106.16      6.17 o
   0  10   9       18.28       19.05      8.22 o
   1  10   9       11.66        3.38     10.05 o
   2  10   9        1.73       13.48     11.24 o
   3  10   9       74.47       80.92     12.65 o
   4  10   9       91.83      108.31     14.48 o
   5  10   9        0.53       18.78     17.68 o
  -7  11   9       21.48       26.02      8.82 o
  -6  11   9        2.89        7.39      7.49 o
  -5  11   9       44.04       45.03      7.26 o
  -4  11   9       12.20       21.08      6.37 o
  -3  11   9      815.89      838.47     13.77 o
  -2  11   9     1041.00      986.49     26.89 o
  -1  11   9      149.48      171.94      9.36 o
   0  11   9        0.32        3.88      8.10 o
   1  11   9      505.32      538.58     16.59 o
   2  11   9       22.96       14.45     11.19 o
   3  11   9      201.18      198.18     14.80 o
   4  11   9       75.39       82.44     14.07 o
  -7  12   9        2.85        0.31      9.05 o
  -6  12   9       80.59       84.26      8.31 o
  -5  12   9       81.49       97.26      8.10 o
  -4  12   9        5.38        6.27      5.92 o
  -3  12   9       10.17       16.95      7.37 o
  -2  12   9     4767.43     4618.23     28.11 o
  -1  12   9      161.33      161.21      9.48 o
   0  12   9      645.10      674.80     13.96 o
   1  12   9      118.50      138.56     13.35 o
   2  12   9       23.94       23.17     11.41 o
   3  12   9      112.81      144.37     24.93 o
   4  12   9        3.50       11.19     12.77 o
  -7  13   9       53.00       60.48      9.96 o
  -6  13   9        5.94       11.41      7.73 o
  -5  13   9       51.26       52.54      7.63 o
  -4  13   9      167.18      180.16      8.21 o
  -3  13   9        6.80       13.75      7.27 o
  -2  13   9     1201.97     1181.26     16.12 o
  -1  13   9     2526.83     2516.93     22.83 o
   0  13   9       73.64       71.88      9.30 o
   1  13   9      156.04      170.87     12.94 o
   2  13   9        0.76       14.59     11.89 o
   3  13   9        8.97       22.99     13.12 o
   4  13   9      112.23       80.46     14.71 o
  -6  14   9        9.64       13.04      7.15 o
  -5  14   9       43.17       41.55      7.66 o
  -4  14   9      142.53      156.97     13.64 o
  -3  14   9       27.54       40.75     11.15 o
  -2  14   9      208.62      226.69     11.56 o
  -1  14   9       96.03       81.48      8.83 o
   0  14   9      191.97      237.51     11.08 o
   1  14   9       18.62       28.59     11.36 o
   2  14   9       20.58       28.30     11.99 o
   3  14   9       52.26       27.97     12.72 o
   4  14   9      124.83      122.60     15.66 o
  -6  15   9       58.60       60.32      9.03 o
  -5  15   9       69.30       85.67      8.66 o
  -4  15   9      414.14      361.84     16.01 o
  -3  15   9      298.85      313.58     15.55 o
  -2  15   9      171.93      176.76      9.93 o
  -1  15   9      177.57      180.87     10.28 o
   0  15   9        2.08        3.45      8.73 o
   1  15   9        9.50       15.94     11.84 o
   2  15   9       14.10       15.06     12.17 o
   3  15   9        2.25        1.23     13.43 o
   4  15   9        0.34       15.73     14.44 o
  -6  16   9        0.93        7.77      8.47 o
  -5  16   9      251.70      240.32     10.54 o
  -4  16   9      706.36      677.51     19.89 o
  -3  16   9        2.75       10.27     11.53 o
  -2  16   9       48.92       48.93      8.80 o
  -1  16   9      139.25      161.22     10.38 o
   0  16   9        0.29        4.79      9.07 o
   1  16   9        0.15        7.08     11.58 o
   2  16   9        0.16       10.55     12.52 o
   3  16   9       56.12       54.59     13.82 o
  -5  17   9       56.18       74.71     13.57 o
  -4  17   9       32.17       17.13     11.84 o
  -3  17   9      135.44      124.25     13.13 o
  -2  17   9        0.48        7.70      8.55 o
  -1  17   9       19.94       19.70      8.96 o
   0  17   9       28.50       33.09      9.78 o
   1  17   9        6.12       13.52      9.85 o
   2  17   9        1.25        6.31     12.32 o
   3  17   9        1.46        4.58     13.92 o
  -5  18   9       99.14       90.33     14.37 o
  -4  18   9      147.09      180.63     14.67 o
  -3  18   9        2.95        2.90     11.38 o
  -2  18   9       43.60       53.68     12.05 o
  -1  18   9       21.08       26.43      9.53 o
   0  18   9       81.11       77.22     10.27 o
   1  18   9        0.90       15.79     12.97 o
   2  18   9       41.29       52.29     13.62 o
   3  18   9       43.90       44.51     14.13 o
  -4  19   9      212.64      215.09     16.11 o
  -3  19   9       26.66       29.07     12.00 o
  -2  19   9       40.41       34.01     12.56 o
  -1  19   9        7.64       12.98      9.40 o
   0  19   9        5.36        3.95      9.49 o
   1  19   9       16.60       17.70     10.26 o
   2  19   9        1.89        5.09     20.42 o
  -4  20   9        5.70        6.95     13.48 o
  -3  20   9       40.86       41.79     14.21 o
  -2  20   9        0.56       18.73     19.47 o
  -1  20   9        5.31        4.79      9.93 o
   0  20   9        0.19        2.24     10.14 o
   1  20   9       20.40       16.14     11.00 o
  -3  21   9       98.58      114.78     15.06 o
  -2  21   9        2.61       -1.52     12.52 o
  -1  21   9       23.20       39.01     10.45 o
   0  21   9        7.60        6.38     10.98 o
   1  21   9       21.47       32.38     11.42 o
  -2  22   9      111.26      145.04     16.55 o
  -1  22   9       18.77       31.66     10.97 o
   0  22   9      214.24      244.18     13.96 o
  -8   0  10      232.41      221.99     21.09 o
  -7   0  10        2.41        7.82     15.02 o
  -6   0  10        0.00       -6.75     13.52 o
  -5   0  10      226.91      275.12     18.75 o
  -4   0  10      275.04      313.78     18.13 o
  -3   0  10      168.93      127.33      9.95 o
  -2   0  10      211.55      221.40      6.11 o
  -1   0  10      106.46      105.14      5.40 o
   0   0  10      567.51      500.26      8.18 o
   1   0  10        7.51        9.95      7.12 o
   2   0  10      797.41      913.92     14.32 o
   3   0  10      363.67      328.79     15.52 o
   4   0  10        0.42        2.23     12.12 o
   5   0  10        1.12        7.61     12.79 o
  -8   1  10       10.16       14.53     12.62 o
  -7   1  10      106.91      117.73     12.74 o
  -6   1  10        0.97        4.44      9.67 o
  -5   1  10      588.64      559.86     16.10 o
  -4   1  10      774.67      810.55     19.01 o
  -3   1  10       36.79       36.74      7.14 o
  -2   1  10        7.24        3.82      3.37 o
  -1   1  10        0.01        2.87      3.33 o
   0   1  10       43.95       43.88      3.84 o
   1   1  10        0.06       -0.18      5.51 o
   2   1  10      260.50      256.93      7.46 o
   3   1  10        7.79        9.42      7.98 o
   4   1  10       45.24       46.47      8.96 o
   5   1  10        0.31        7.33      9.03 o
  -8   2  10      273.31      284.88     16.87 o
  -7   2  10      853.22      897.94     22.18 o
  -6   2  10      173.55      154.11     12.62 o
  -5   2  10      602.88      588.75     16.34 o
  -4   2  10       34.40       45.70      7.83 o
  -3   2  10       61.11       59.00      7.67 o
  -2   2  10       15.07       25.19      5.03 o
  -1   2  10       58.52       49.75      3.72 o
   0   2  10      320.96      303.38      5.29 o
   1   2  10       23.10       22.97      6.68 o
   2   2  10      340.23      351.14      9.40 o
   3   2  10        1.87        5.33      9.10 o
   4   2  10        0.86        3.02      8.57 o
   5   2  10        0.12       10.33      9.27 o
  -8   3  10       11.22        6.57     11.96 o
  -7   3  10       21.05       41.56     11.90 o
  -6   3  10      306.08      292.56     14.18 o
  -5   3  10      220.06      231.50     10.39 o
  -4   3  10      209.41      222.29      8.32 o
  -3   3  10        5.01        5.87      5.83 o
  -2   3  10       16.58        6.42      4.76 o
  -1   3  10      181.91      169.98      8.26 o
   0   3  10      335.37      341.93      8.69 o
   1   3  10       94.56      107.46      7.22 o
   2   3  10       53.43       42.50      7.15 o
   3   3  10      269.08      240.96     11.34 o
   4   3  10        3.63       11.27      8.33 o
   5   3  10        0.00       10.25     10.38 o
  -7   4  10        0.95       -2.57     16.07 o
  -6   4  10       21.38       11.59      9.83 o
  -5   4  10      976.78      944.87     16.05 o
  -4   4  10     1042.88      993.23     17.65 o
  -3   4  10      250.72      253.27      8.23 o
  -2   4  10       11.06        8.27      4.77 o
  -1   4  10      236.56      204.40      6.99 o
   0   4  10       98.01       90.11      6.82 o
   1   4  10        3.90        8.17      7.67 o
   2   4  10        7.87       12.89      6.60 o
   3   4  10       89.08       89.58     10.01 o
   4   4  10       45.73       49.21      9.86 o
   5   4  10       22.79       21.24     11.02 o
  -7   5  10       35.44       35.64     11.11 o
  -6   5  10        1.52        3.50      7.99 o
  -5   5  10        6.67       18.48      8.02 o
  -4   5  10      157.68      152.10      7.91 o
  -3   5  10     1412.54     1452.94     13.48 o
  -2   5  10       16.89       13.30      4.65 o
  -1   5  10       22.14       16.71      5.59 o
   0   5  10      145.53      144.44      7.21 o
   1   5  10      249.91      273.97      8.54 o
   2   5  10       12.48       13.73      6.87 o
   3   5  10        7.07        7.02      8.89 o
   4   5  10       12.01       19.79     12.53 o
   5   5  10        3.00       22.19     11.13 o
  -7   6  10        0.00       13.53     10.70 o
  -6   6  10      195.30      194.58     10.66 o
  -5   6  10      589.00      548.28     11.70 o
  -4   6  10      841.31      834.50     12.78 o
  -3   6  10      545.91      501.58      9.25 o
  -2   6  10      674.95      686.67      9.40 o
  -1   6  10       55.12       64.42      5.43 o
   0   6  10      379.70      365.84      7.72 o
   1   6  10       25.29       38.48      7.85 o
   2   6  10      105.92       96.60      8.95 o
   3   6  10      417.66      388.66     12.38 o
   4   6  10        1.61        3.43     12.77 o
   5   6  10      103.32       97.82     14.95 o
  -7   7  10       19.46       20.42     10.88 o
  -6   7  10        0.00        2.82      8.16 o
  -5   7  10      108.80       94.92      8.03 o
  -4   7  10      220.62      231.97      8.79 o
  -3   7  10       46.43       42.17      6.76 o
  -2   7  10      184.81      180.21      6.14 o
  -1   7  10      163.88      210.21      6.54 o
   0   7  10       60.89       54.58      6.40 o
   1   7  10       74.55       69.14     10.84 o
   2   7  10       15.12       13.25     11.13 o
   3   7  10      104.36      125.34     13.76 o
   4   7  10        0.24        6.19     12.65 o
   5   7  10        8.22       17.91     13.89 o
  -7   8  10      122.83      122.65     10.33 o
  -6   8  10      297.09      260.08     11.26 o
  -5   8  10     1127.97     1085.81     14.98 o
  -4   8  10       22.32       15.60      6.69 o
  -3   8  10     1108.43     1091.50     18.13 o
  -2   8  10        4.20        8.16      4.91 o
  -1   8  10       44.58       62.69      6.21 o
   0   8  10      210.34      166.15      7.26 o
   1   8  10       21.45       25.74     10.48 o
   2   8  10       22.53       21.66     11.50 o
   3   8  10        5.05       13.87     12.16 o
   4   8  10        0.77        9.16     13.14 o
  -7   9  10       18.69       32.56      8.87 o
  -6   9  10       14.72       19.26      8.54 o
  -5   9  10       51.41       49.23      7.47 o
  -4   9  10       35.20       32.74      6.86 o
  -3   9  10      119.23      107.29      7.59 o
  -2   9  10       35.10       31.39      5.77 o
  -1   9  10        6.95       13.98      5.87 o
   0   9  10     1285.67     1252.83     16.73 o
   1   9  10       18.15       17.05     10.81 o
   2   9  10      105.98      104.94     12.82 o
   3   9  10        2.21        0.65     11.94 o
   4   9  10       11.00        8.00     12.66 o
  -7  10  10        0.01        8.40      8.87 o
  -6  10  10        0.24        0.05      7.45 o
  -5  10  10       31.79       17.71      7.15 o
  -4  10  10       39.52       28.99      6.22 o
  -3  10  10      183.62      199.56      8.45 o
  -2  10  10      250.28      275.94      7.73 o
  -1  10  10      345.30      345.76     10.74 o
   0  10  10      203.58      163.71     13.86 o
   1  10  10        0.04        5.98     10.89 o
   2  10  10        1.49        8.04     11.50 o
   3  10  10       74.38       52.99     12.85 o
   4  10  10       73.17       61.46     14.40 o
  -7  11  10        0.97        6.13      9.00 o
  -6  11  10       18.79       19.63      7.82 o
  -5  11  10      127.51      124.61      8.44 o
  -4  11  10       14.97       25.25      6.37 o
  -3  11  10       97.75       94.66      8.27 o
  -2  11  10      304.67      325.74     10.27 o
  -1  11  10       93.89      107.45      9.13 o
   0  11  10      364.29      346.08     11.62 o
   1  11  10       19.33       21.28     11.19 o
   2  11  10       18.11       41.89     11.87 o
   3  11  10      816.35      702.30     20.90 o
   4  11  10      239.55      223.61     16.89 o
  -6  12  10        0.60        2.14      8.29 o
  -5  12  10       33.28       40.59      7.59 o
  -4  12  10       13.04       14.35      7.09 o
  -3  12  10      148.35      157.77      9.05 o
  -2  12  10       23.85       24.06     10.66 o
  -1  12  10       81.95      100.05      8.99 o
   0  12  10      116.95      128.17      9.73 o
   1  12  10       51.58       68.45     11.93 o
   2  12  10       58.39       30.50     12.32 o
   3  12  10      310.22      260.32     16.67 o
   4  12  10       90.30      100.78     15.85 o
  -6  13  10        3.84        7.64      7.75 o
  -5  13  10        2.79       12.07      6.65 o
  -4  13  10        5.42       13.39      8.97 o
  -3  13  10       55.95       75.39     12.42 o
  -2  13  10        0.07        1.98     10.74 o
  -1  13  10       10.00       24.00      8.26 o
   0  13  10        2.08        7.18      8.64 o
   1  13  10       36.76       52.56     12.21 o
   2  13  10      143.08      166.04     14.44 o
   3  13  10       10.66        4.70     13.16 o
  -6  14  10       26.63       35.56      9.78 o
  -5  14  10        0.57        3.21      7.96 o
  -4  14  10        0.54       -0.10     12.13 o
  -3  14  10       93.78      104.01     12.35 o
  -2  14  10      183.00      193.12     14.08 o
  -1  14  10        1.51       10.21      8.28 o
   0  14  10      208.66      150.91     10.40 o
   1  14  10       14.18       23.47     11.66 o
   2  14  10      168.58      126.85     13.94 o
   3  14  10        8.66        8.50     13.42 o
  -6  15  10        0.40       10.28      9.80 o
  -5  15  10       51.78       60.10      8.70 o
  -4  15  10       32.37       27.66     14.65 o
  -3  15  10       11.47       16.77     11.79 o
  -2  15  10        0.13        6.72     11.43 o
  -1  15  10      247.13      256.38     12.85 o
   0  15  10       45.80       75.77      9.90 o
   1  15  10      163.46      151.63     11.25 o
   2  15  10      188.56      196.38     15.46 o
   3  15  10      148.07       99.14     14.55 o
  -5  16  10       25.62       28.03     10.29 o
  -4  16  10        0.59       -1.28     12.19 o
  -3  16  10      112.37      147.45     14.17 o
  -2  16  10       25.43       29.74     12.39 o
  -1  16  10       21.26       35.89      9.10 o
   0  16  10       12.91       15.31      9.21 o
   1  16  10        7.92       21.27     10.13 o
   2  16  10        3.35       10.20     12.71 o
   3  16  10       21.21       29.65     14.38 o
  -5  17  10       17.78       39.17     11.01 o
  -4  17  10       39.63       44.69     12.58 o
  -3  17  10      369.26      377.00     17.11 o
  -2  17  10       19.59       25.88     12.36 o
  -1  17  10        6.83       13.45      9.17 o
   0  17  10       28.60       29.93      9.92 o
   1  17  10        0.55       12.21     10.60 o
   2  17  10        1.80       11.06     13.05 o
  -4  18  10       12.08       15.64     12.93 o
  -3  18  10        2.38        6.75     12.59 o
  -2  18  10       91.02       92.10     14.34 o
  -1  18  10       10.09       15.89      9.75 o
   0  18  10       17.61        8.32     10.04 o
   1  18  10        6.28       18.21     10.33 o
   2  18  10        7.37        6.03     13.17 o
  -4  19  10        2.32        8.03     13.44 o
  -3  19  10       27.39       34.82     13.21 o
  -2  19  10       46.88       48.44     12.65 o
  -1  19  10        2.90       10.35      9.60 o
   0  19  10       45.05       41.01     10.30 o
   1  19  10       14.18       13.22     10.50 o
  -3  20  10       17.84       15.24     13.03 o
  -2  20  10      112.02      108.14     14.90 o
  -1  20  10      207.16      263.69     17.25 o
   0  20  10        6.51       11.84     10.47 o
  -2  21  10       25.10       19.66     14.13 o
  -1  21  10        2.86       11.20     13.15 o
  -7   1  11       20.87       28.94     11.75 o
  -6   1  11       69.40       63.71     11.10 o
  -5   1  11        7.56       12.86      9.36 o
  -4   1  11       95.01      102.04     10.30 o
  -3   1  11       51.29       41.03      6.68 o
  -2   1  11        0.17        1.18      3.89 o
  -1   1  11      266.89      261.24      6.07 o
   0   1  11      323.25      313.91      6.73 o
   1   1  11       19.12       27.54      6.08 o
   2   1  11       32.39       39.13      6.61 o
   3   1  11      355.12      427.19     12.08 o
   4   1  11       16.31       12.39      8.98 o
  -7   2  11        0.03       -1.07     11.51 o
  -6   2  11      402.53      390.42     18.27 o
  -5   2  11       17.35       19.39      9.90 o
  -4   2  11       35.53       25.16      7.52 o
  -3   2  11        0.16       -0.53      6.33 o
  -2   2  11      155.70      151.35      6.56 o
  -1   2  11      743.79      718.14     10.71 o
   0   2  11      814.68      776.75     11.78 o
   1   2  11       55.35       47.43      7.31 o
   2   2  11       31.11       43.48      7.39 o
   3   2  11       38.36       35.63      8.72 o
   4   2  11        0.00        0.83      8.89 o
  -7   3  11        7.08       13.74     11.06 o
  -6   3  11       46.69       58.56     10.83 o
  -5   3  11       94.42       97.95     10.94 o
  -4   3  11       52.52       38.14      6.76 o
  -3   3  11      126.59      111.36      6.50 o
  -2   3  11       19.89        8.73      5.41 o
  -1   3  11      160.67      168.47      7.31 o
   0   3  11       99.61      102.28      7.47 o
   1   3  11      145.79      145.76      7.99 o
   2   3  11      144.96      148.52      8.34 o
   3   3  11        6.39        5.18      9.44 o
   4   3  11       57.62       44.00      9.24 o
  -7   4  11      118.12      141.05     13.65 o
  -6   4  11       34.66       30.51      9.95 o
  -5   4  11      105.29      101.48      9.43 o
  -4   4  11      154.81      163.67      8.18 o
  -3   4  11      465.41      428.87      9.86 o
  -2   4  11      105.88       90.45      5.39 o
  -1   4  11       47.02       58.54      6.35 o
   0   4  11      167.70      178.32      7.96 o
   1   4  11       30.54       31.74      6.98 o
   2   4  11       19.35       26.77      9.46 o
   3   4  11       12.06       18.80      9.72 o
   4   4  11        0.82        2.86     10.36 o
  -7   5  11       52.04       65.22     12.12 o
  -6   5  11       14.29       13.16     10.10 o
  -5   5  11      149.92      180.45     10.25 o
  -4   5  11      527.77      479.80     10.72 o
  -3   5  11      171.38      143.19      7.70 o
  -2   5  11      210.86      211.00      8.05 o
  -1   5  11        3.52        5.23      5.10 o
   0   5  11       53.30       53.78      5.72 o
   1   5  11      251.77      268.72      8.97 o
   2   5  11      121.47      150.92      8.41 o
   3   5  11       59.52       53.71     12.99 o
   4   5  11       73.23       86.47     14.55 o
  -7   6  11       88.18      100.50     12.46 o
  -6   6  11       11.07       12.55      8.24 o
  -5   6  11       37.78       40.38      7.41 o
  -4   6  11      159.59      134.65      9.28 o
  -3   6  11       24.09       17.74      6.66 o
  -2   6  11       51.10       60.04      6.72 o
  -1   6  11        1.41       11.06      5.21 o
   0   6  11        3.48        4.41      5.52 o
   1   6  11        7.30       20.15      6.89 o
   2   6  11      144.27      150.74     10.31 o
   3   6  11       11.96       17.44     12.68 o
   4   6  11       55.82       44.58     13.66 o
  -7   7  11        0.13        1.72     10.62 o
  -6   7  11       13.79       15.28      8.55 o
  -5   7  11        1.53        4.03      6.97 o
  -4   7  11       57.93       74.48      7.70 o
  -3   7  11      333.00      328.28      9.39 o
  -2   7  11       14.66       21.12      6.37 o
  -1   7  11      429.75      445.83      8.31 o
   0   7  11      178.87      183.80      6.91 o
   1   7  11      157.92      152.50     10.18 o
   2   7  11       18.36       27.25      9.00 o
   3   7  11       12.88       14.56     12.51 o
   4   7  11        5.55       19.35     14.04 o
  -7   8  11       47.48       51.33     11.77 o
  -6   8  11       35.97       49.18      9.13 o
  -5   8  11       41.10       32.73      7.53 o
  -4   8  11      740.83      763.62     11.78 o
  -3   8  11       81.97       68.33      7.40 o
  -2   8  11      167.04      159.28      7.99 o
  -1   8  11     1143.20     1141.55     13.80 o
   0   8  11        8.09       13.90      8.36 o
   1   8  11       22.92       12.27     10.76 o
   2   8  11       21.47       31.19     12.09 o
   3   8  11       20.41       24.94     12.93 o
   4   8  11      201.08      173.91     15.72 o
  -7   9  11        0.01        1.96      9.50 o
  -6   9  11        0.08        4.34      8.37 o
  -5   9  11        0.74        2.78      7.14 o
  -4   9  11     1663.43     1585.35     20.24 o
  -3   9  11      105.90       91.27      7.71 o
  -2   9  11      180.26      237.90     13.16 o
  -1   9  11     2962.13     2911.33     23.61 o
   0   9  11      862.56      814.97     14.74 o
   1   9  11      206.01      242.30     14.12 o
   2   9  11       22.89       25.51     12.13 o
   3   9  11      571.37      538.36     19.64 o
   4   9  11      294.27      277.22     18.01 o
  -6  10  11       34.42       38.16      8.08 o
  -5  10  11        4.27       10.31      7.21 o
  -4  10  11        3.88       14.01      7.45 o
  -3  10  11       77.50       81.64      7.54 o
  -2  10  11       34.03       53.29     10.54 o
  -1  10  11     1076.33     1029.25     16.68 o
   0  10  11     1308.47     1287.76     18.05 o
   1  10  11        1.85        4.07     11.30 o
   2  10  11      129.71      123.09     13.40 o
   3  10  11      228.32      241.99     16.32 o
  -6  11  11        6.33       16.91      7.84 o
  -5  11  11       44.42       39.21      7.84 o
  -4  11  11       88.59       94.49      8.19 o
  -3  11  11       30.29       27.07      7.15 o
  -2  11  11      231.31      253.80     14.13 o
  -1  11  11        9.47       19.47      8.29 o
   0  11  11       30.98       33.65      9.02 o
   1  11  11       13.17        9.11     11.44 o
   2  11  11        5.23       16.26     12.29 o
   3  11  11       66.21       64.67     13.76 o
  -6  12  11        0.09        2.42      8.05 o
  -5  12  11       11.40       15.10      6.73 o
  -4  12  11       89.62       91.23      8.09 o
  -3  12  11      134.84      131.70     10.77 o
  -2  12  11       80.47       78.43     11.78 o
  -1  12  11        2.65        6.15      8.23 o
   0  12  11      240.04      249.90     11.26 o
   1  12  11        1.89        1.53      9.27 o
   2  12  11       45.03       55.17     13.08 o
   3  12  11        2.88       10.32     13.64 o
  -6  13  11      198.12      250.09     12.75 o
  -5  13  11      112.57      103.65      9.01 o
  -4  13  11        5.62        2.94      9.58 o
  -3  13  11        1.92       10.55     10.91 o
  -2  13  11      384.45      362.71     15.80 o
  -1  13  11       12.84       12.81      8.57 o
   0  13  11       51.62       60.39      9.34 o
   1  13  11        4.42       16.83      9.25 o
   2  13  11       49.94       31.19     12.63 o
   3  13  11        4.87       17.07     13.74 o
  -5  14  11       14.70       20.73     12.24 o
  -4  14  11       19.25       15.38      9.52 o
  -3  14  11        0.14        7.18     11.75 o
  -2  14  11       71.71      101.48     13.09 o
  -1  14  11       39.49       35.52      8.97 o
   0  14  11      124.09      122.37     10.55 o
   1  14  11        0.45        7.85      9.84 o
   2  14  11        6.72       17.66     13.35 o
  -5  15  11       18.71       33.00     10.66 o
  -4  15  11        0.02        5.20      9.61 o
  -3  15  11        8.51       17.23     11.75 o
  -2  15  11      112.08      153.67     13.90 o
  -1  15  11       11.64       20.97     12.30 o
   0  15  11        0.54        8.63      9.19 o
   1  15  11        9.48        2.48     10.09 o
   2  15  11       62.81       57.85     13.66 o
  -5  16  11        8.44       14.11     10.22 o
  -4  16  11       12.13       27.78     14.17 o
  -3  16  11       30.09       32.54     12.28 o
  -2  16  11       68.85       88.58     13.29 o
  -1  16  11        7.35        4.25     12.63 o
   0  16  11      298.19      282.56     12.93 o
   1  16  11       31.59       40.65     10.48 o
   2  16  11       38.36       44.18     14.47 o
  -4  17  11       29.04       36.30     13.10 o
  -3  17  11        0.27        3.51     12.33 o
  -2  17  11        0.99        5.42     12.59 o
  -1  17  11        5.24        3.40     12.49 o
   0  17  11      146.08      142.44     11.61 o
   1  17  11        8.49       13.67     10.31 o
  -4  18  11        0.47        7.07     13.02 o
  -3  18  11      188.19      208.32     15.97 o
  -2  18  11        3.70       14.38     13.13 o
  -1  18  11       14.09       17.33     13.52 o
   0  18  11        1.68        4.83     10.28 o
   1  18  11       14.06       28.49     11.12 o
  -3  19  11       55.11       54.88     14.06 o
  -2  19  11       23.21       41.62     14.17 o
  -1  19  11       96.46      120.11     14.78 o
   0  19  11        0.00       14.22     10.91 o
  -7   0  12       32.83       64.17     16.14 o
  -6   0  12       79.95       73.34     16.87 o
  -5   0  12        0.13       -1.64     13.98 o
  -4   0  12      237.53      218.99     17.83 o
  -3   0  12      124.67       97.44     15.52 o
  -2   0  12      520.69      486.58     15.23 o
  -1   0  12        5.27        9.24      7.17 o
   0   0  12      109.27      108.88      9.01 o
   1   0  12      393.20      384.33     11.82 o
   2   0  12       89.49       84.96     12.43 o
   3   0  12       23.67       49.24     13.34 o
   4   0  12       67.95       45.92     13.59 o
  -7   1  12      245.39      294.03     40.40 o
  -6   1  12       67.16       85.98     11.49 o
  -5   1  12       15.74       18.77      9.72 o
  -4   1  12       35.38       32.85      9.22 o
  -3   1  12        1.65       -0.04      7.90 o
  -2   1  12       97.70      104.11      9.00 o
  -1   1  12        6.01        7.05      5.30 o
   0   1  12        3.99        4.10      5.49 o
   1   1  12       12.01       21.07      6.71 o
   2   1  12      133.17      106.31      9.05 o
   3   1  12      253.38      252.85     11.25 o
   4   1  12        9.47       11.83      9.57 o
  -7   2  12       10.81       15.87     11.43 o
  -6   2  12       79.51       91.79     11.64 o
  -5   2  12        0.55        6.51      9.39 o
  -4   2  12       13.51       18.77      8.20 o
  -3   2  12       31.71       30.90      6.46 o
  -2   2  12        1.00       -3.02      7.80 o
  -1   2  12       33.46       45.80      6.56 o
   0   2  12        5.48        8.17      6.75 o
   1   2  12      539.56      564.44     11.64 o
   2   2  12      135.89      126.19      7.81 o
   3   2  12      319.63      265.96     11.22 o
   4   2  12        0.13        7.89     11.37 o
  -7   3  12       56.97       54.02     12.58 o
  -6   3  12        0.36        5.32      9.89 o
  -5   3  12       40.13       55.23     10.80 o
  -4   3  12     1085.16     1073.19     17.80 o
  -3   3  12       10.69        6.01      6.66 o
  -2   3  12       47.90       56.43      6.50 o
  -1   3  12        0.15        4.14      6.17 o
   0   3  12       34.09       40.73      7.03 o
   1   3  12       10.38       25.01      7.40 o
   2   3  12       25.67       31.29      7.80 o
   3   3  12       45.62       37.87      9.24 o
   4   3  12       32.00       11.61     11.05 o
  -7   4  12       21.13       33.21     11.30 o
  -6   4  12       24.03       40.39     10.94 o
  -5   4  12       22.02       18.65      8.53 o
  -4   4  12      330.87      282.38      9.56 o
  -3   4  12       98.39       79.32      7.35 o
  -2   4  12        0.30        4.47      5.94 o
  -1   4  12      322.90      331.54      7.59 o
   0   4  12       33.17       32.48      5.76 o
   1   4  12        4.91       13.77      7.37 o
   2   4  12       21.83       27.63      7.85 o
   3   4  12       30.10       31.60     12.88 o
   4   4  12       10.24       16.34     11.16 o
  -7   5  12        5.57        6.40     11.45 o
  -6   5  12       28.08       28.77     10.38 o
  -5   5  12      114.11      134.95     10.07 o
  -4   5  12        1.97       15.56      6.62 o
  -3   5  12       54.37       36.89      6.14 o
  -2   5  12        0.48        4.52      6.18 o
  -1   5  12       48.89       78.82      6.01 o
   0   5  12       30.55       27.97      5.85 o
   1   5  12      329.91      294.83      8.45 o
   2   5  12       12.62       17.06      8.94 o
   3   5  12       16.92       11.09     13.35 o
  -7   6  12        0.03       11.07     11.35 o
  -6   6  12      118.35      124.88      9.92 o
  -5   6  12       11.79       16.66      7.39 o
  -4   6  12     1170.31     1220.20     14.28 o
  -3   6  12      513.13      514.22     10.91 o
  -2   6  12        9.81       17.43      6.55 o
  -1   6  12        4.50       12.42      5.55 o
   0   6  12       29.16       24.26      6.05 o
   1   6  12      569.00      551.94     11.53 o
   2   6  12       97.64      108.76     10.48 o
   3   6  12       22.57       31.14     12.54 o
  -6   7  12        5.38       13.32      8.52 o
  -5   7  12       31.82       20.86      7.62 o
  -4   7  12     2113.10     2035.37     21.33 o
  -3   7  12     1137.22     1205.46     14.92 o
  -2   7  12       24.62       23.15      6.66 o
  -1   7  12        5.81       11.33      5.69 o
   0   7  12        4.78       14.61      6.94 o
   1   7  12       61.72       66.06      7.97 o
   2   7  12      171.00      186.44     11.29 o
   3   7  12       58.02       68.03     14.08 o
  -6   8  12       14.31       17.21      9.12 o
  -5   8  12       71.12       81.66      8.23 o
  -4   8  12      533.84      551.31     12.17 o
  -3   8  12      966.77      994.09     19.90 o
  -2   8  12        0.75        6.04      8.39 o
  -1   8  12       41.94       48.77      7.37 o
   0   8  12       10.76        9.34      7.34 o
   1   8  12       84.34       63.80      7.96 o
   2   8  12       17.66       21.67      9.79 o
   3   8  12       15.06       20.33     16.72 o
  -6   9  12        4.23       14.21     10.26 o
  -5   9  12      135.69      123.84      8.56 o
  -4   9  12       70.25       80.00      8.26 o
  -3   9  12        4.18        6.32      9.19 o
  -2   9  12      652.42      659.46     18.37 o
  -1   9  12        3.54       14.94      8.69 o
   0   9  12       31.61       64.08      7.91 o
   1   9  12        0.45        8.63      7.65 o
   2   9  12       52.70       83.12     10.50 o
   3   9  12      163.92      150.52     15.72 o
  -6  10  12       14.57       25.97      8.08 o
  -5  10  12        3.77       15.12      7.11 o
  -4  10  12       49.24       56.93      8.07 o
  -3  10  12      104.48      104.62     10.51 o
  -2  10  12       22.35        9.93      9.02 o
  -1  10  12      697.13      695.21     15.25 o
   0  10  12       12.62       17.98      8.77 o
   1  10  12        5.90       11.67      9.14 o
   2  10  12       14.34       24.17     13.05 o
   3  10  12        8.83        5.00     14.07 o
  -6  11  12       15.94       15.48      8.09 o
  -5  11  12        0.90        0.82      6.83 o
  -4  11  12        8.19        9.38      7.46 o
  -3  11  12        7.69        9.35     10.97 o
  -2  11  12       93.47       87.25     10.01 o
  -1  11  12      297.54      293.28     14.72 o
   0  11  12        2.32        5.13      8.78 o
   1  11  12        2.80       16.81      9.25 o
   2  11  12       34.13       35.38     12.58 o
  -5  12  12        1.28        4.39      9.94 o
  -4  12  12        3.90        4.90      9.39 o
  -3  12  12        1.57       12.15      9.47 o
  -2  12  12      298.89      284.90     14.78 o
  -1  12  12       10.71       19.50     11.68 o
   0  12  12        0.43       12.24     11.71 o
   1  12  12        2.13        6.39      9.60 o
   2  12  12        9.41       13.01     12.79 o
  -5  13  12       23.30       25.87     10.34 o
  -4  13  12        4.19        2.36      9.37 o
  -3  13  12        0.66        9.33      9.29 o
  -2  13  12       56.91       69.18     12.07 o
  -1  13  12        0.00        7.36     12.08 o
   0  13  12      152.72      168.41     11.22 o
   1  13  12       13.05        9.19      9.85 o
   2  13  12       18.68       20.38     13.92 o
  -5  14  12       89.25       76.31     11.45 o
  -4  14  12       61.35       85.94     11.05 o
  -3  14  12       31.01       31.28     10.43 o
  -2  14  12      131.91      159.10     14.28 o
  -1  14  12       41.69       41.29     12.84 o
   0  14  12       43.24       34.08      9.99 o
   1  14  12       12.95       13.99     10.12 o
   2  14  12        0.24       10.55     13.25 o
  -4  15  12      126.68      154.28     12.13 o
  -3  15  12        3.35       14.01     11.78 o
  -2  15  12       19.05       37.84     13.22 o
  -1  15  12      240.58      211.04     21.55 o
   0  15  12      111.68      127.24     10.90 o
   1  15  12       16.76       16.90     10.59 o
  -4  16  12       61.61       78.91     11.28 o
  -3  16  12        6.68        4.69     12.79 o
  -2  16  12       36.69       46.93     13.43 o
  -1  16  12       20.37       26.41     13.17 o
   0  16  12        0.41        6.25     10.19 o
   1  16  12        0.39        8.51     10.72 o
  -3  17  12      217.47      231.36     16.83 o
  -2  17  12        1.98       16.76     18.30 o
  -1  17  12      180.37      189.24     23.64 o
   0  17  12        3.37        5.06     13.12 o
  -2  18  12       46.83       58.62     14.91 o
  -1  18  12       22.09       28.20     14.24 o
  -6   1  13      156.07      189.06     13.62 o
  -5   1  13      192.05      193.53     12.89 o
  -4   1  13        4.93        1.65      7.80 o
  -3   1  13       25.14       24.92      8.75 o
  -2   1  13      335.47      298.81     11.45 o
  -1   1  13        5.18       14.90      5.80 o
   0   1  13        2.89        0.49      6.49 o
   1   1  13       41.60       45.88      7.20 o
   2   1  13       49.78       45.42      8.94 o
   3   1  13       10.04       20.22     10.47 o
  -6   2  13        0.00        6.29     10.48 o
  -5   2  13       51.64       53.47     11.21 o
  -4   2  13      213.51      217.75      9.62 o
  -3   2  13      155.52      146.90     10.33 o
  -2   2  13      124.61      122.56      9.69 o
  -1   2  13       19.81       22.92      8.20 o
   0   2  13        0.06       -0.93      6.39 o
   1   2  13       27.86       36.34      7.11 o
   2   2  13       98.69       96.76      9.47 o
   3   2  13      127.84      133.81     12.08 o
  -6   3  13      110.66      133.61     12.75 o
  -5   3  13      126.11      131.30     12.29 o
  -4   3  13        0.01        2.19      6.32 o
  -3   3  13       43.49       48.39      8.79 o
  -2   3  13       14.22       13.79      8.27 o
  -1   3  13       17.60       26.75      9.82 o
   0   3  13       69.38       63.94      7.91 o
   1   3  13        6.06       12.66      7.70 o
   2   3  13       15.71       18.46      9.94 o
   3   3  13      111.06      140.23     12.43 o
  -6   4  13       59.55       75.78     12.07 o
  -5   4  13       96.07       89.34      9.83 o
  -4   4  13       31.15       34.38      7.50 o
  -3   4  13       88.84       77.25      7.52 o
  -2   4  13        8.25       18.95      8.26 o
  -1   4  13        0.02       12.67      8.07 o
   0   4  13        1.18        7.43      7.28 o
   1   4  13       92.87       89.40      8.63 o
   2   4  13        6.92       14.46     12.40 o
   3   4  13        5.02        6.78     10.86 o
  -6   5  13       33.21       47.65     11.92 o
  -5   5  13       86.48       73.59      9.59 o
  -4   5  13      177.41      194.24      9.20 o
  -3   5  13       28.68       33.98      7.32 o
  -2   5  13      138.92       99.95      7.58 o
  -1   5  13       29.33       25.08      8.27 o
   0   5  13     1470.15     1390.71     22.92 o
   1   5  13      375.07      389.00     12.95 o
   2   5  13       66.65       57.20     13.31 o
   3   5  13        8.67        7.21     13.30 o
  -6   6  13       18.48       13.04      9.11 o
  -5   6  13       57.77       47.60      7.96 o
  -4   6  13       26.31       49.59      7.99 o
  -3   6  13       30.26       20.37      7.26 o
  -2   6  13      259.83      247.28      9.07 o
  -1   6  13        6.29       25.49      8.37 o
   0   6  13        3.15       26.04      8.96 o
   1   6  13        0.12       12.27      9.36 o
   2   6  13        0.27       -1.71     12.50 o
   3   6  13       17.88       29.33     13.66 o
  -6   7  13       16.75       22.65      9.45 o
  -5   7  13        0.33       -0.02      7.69 o
  -4   7  13      190.45      163.51      9.25 o
  -3   7  13      109.39      125.75      8.37 o
  -2   7  13       65.63       85.99      9.24 o
  -1   7  13        2.93        4.66      8.09 o
   0   7  13       37.83       38.97      7.80 o
   1   7  13       61.73       60.66      9.95 o
   2   7  13        2.00        3.39      9.71 o
  -6   8  13       22.35       37.61      9.83 o
  -5   8  13        0.16        2.73      6.91 o
  -4   8  13        0.45        7.38      7.69 o
  -3   8  13        8.46       22.77      9.25 o
  -2   8  13       22.26       32.33      9.13 o
  -1   8  13        0.51       13.75      8.68 o
   0   8  13       71.72       95.50      8.22 o
   1   8  13        2.31        5.41      9.55 o
   2   8  13        3.27        6.97      9.99 o
  -6   9  13       16.77       16.31      9.48 o
  -5   9  13       30.82       43.85      7.58 o
  -4   9  13      184.70      189.54      9.63 o
  -3   9  13       28.77       21.02      9.19 o
  -2   9  13       13.30       36.14      9.28 o
  -1   9  13      103.42      119.68     10.26 o
   0   9  13        1.23        6.68      7.51 o
   1   9  13       16.65       21.68      8.27 o
   2   9  13        0.28       11.57     10.03 o
  -5  10  13        1.77        5.34      8.22 o
  -4  10  13       97.94       71.24      8.59 o
  -3  10  13       88.76       56.18      9.85 o
  -2  10  13       42.62       60.58      9.78 o
  -1  10  13       24.05       52.79      9.67 o
   0  10  13        1.38        4.48      7.73 o
   1  10  13       49.83       47.36      8.65 o
   2  10  13       35.01       48.99     10.85 o
  -5  11  13       14.03       15.07      9.88 o
  -4  11  13        0.69        1.62      9.54 o
  -3  11  13      113.55      125.46     11.17 o
  -2  11  13        9.71       20.47      9.51 o
  -1  11  13      118.86      115.13     10.89 o
   0  11  13       12.83       25.62      9.61 o
   1  11  13       15.27       16.87      8.37 o
   2  11  13       63.69       60.35     11.49 o
  -5  12  13        5.98        6.15     12.31 o
  -4  12  13        1.45        9.35     10.17 o
  -3  12  13       86.76       87.73     10.50 o
  -2  12  13       37.46       38.94      9.80 o
  -1  12  13       24.22       29.63      9.99 o
   0  12  13        5.87        8.37     11.58 o
   1  12  13        1.02        7.23     10.07 o
  -4  13  13        2.50        3.28     10.29 o
  -3  13  13      219.55      190.29     12.22 o
  -2  13  13        0.14        7.53      9.69 o
  -1  13  13        3.76        6.90     12.31 o
   0  13  13       10.91        9.20     12.78 o
   1  13  13       13.75       15.33     10.21 o
  -4  14  13      122.28      133.02     11.84 o
  -3  14  13       11.66        7.90     10.25 o
  -2  14  13       18.56       22.11     10.09 o
  -1  14  13       19.46       18.84     12.64 o
   0  14  13       33.62       22.79     13.18 o
  -3  15  13       93.77      112.85     11.48 o
  -2  15  13        0.92       15.15     13.00 o
  -1  15  13       12.75       28.13     13.41 o
   0  15  13       56.41       58.68     13.42 o
  -2  16  13      132.47      153.39     16.01 o
  -6   0  14      155.44      144.91     20.14 o
  -5   0  14       16.48       12.05     15.65 o
  -4   0  14       33.25       18.69     16.82 o
  -3   0  14      167.88      168.40     18.96 o
  -2   0  14       69.53       59.48     17.06 o
  -1   0  14       12.54       15.90     16.43 o
   0   0  14      121.23      134.26     12.49 o
   1   0  14       17.82       28.12     12.01 o
   2   0  14        2.13       11.70     12.87 o
  -6   1  14       78.04       87.15     12.19 o
  -5   1  14       10.09       13.57     10.31 o
  -4   1  14       34.49       30.90     11.85 o
  -3   1  14        0.28       -5.43     11.11 o
  -2   1  14      134.96      120.78     10.16 o
  -1   1  14       12.32        5.35      9.07 o
   0   1  14        1.16        4.61      6.92 o
   1   1  14       10.21       15.25      7.39 o
   2   1  14       90.06       84.43      9.75 o
  -6   2  14       15.87       19.76     11.79 o
  -5   2  14      107.10      114.47     12.92 o
  -4   2  14       15.31       15.61     11.69 o
  -3   2  14       50.28       37.95      9.30 o
  -2   2  14       14.28       17.15      8.79 o
  -1   2  14       36.09       26.52      9.15 o
   0   2  14        0.35        5.40      6.93 o
   1   2  14       29.73       18.57      7.36 o
   2   2  14       37.67       36.43     10.69 o
  -6   3  14        0.72        4.76     11.44 o
  -5   3  14        5.20       12.64      8.82 o
  -4   3  14        9.56        6.33      9.42 o
  -3   3  14       78.12       59.01      9.56 o
  -2   3  14        2.67        2.98      8.49 o
  -1   3  14       43.97       58.18     10.12 o
   0   3  14       35.29       27.52      7.98 o
   1   3  14       56.79       62.10      8.68 o
   2   3  14        0.64       -2.08     10.46 o
  -6   4  14       31.15       38.73     11.42 o
  -5   4  14       21.51       27.08      7.98 o
  -4   4  14       46.03       41.05      9.67 o
  -3   4  14       11.14       13.95      8.82 o
  -2   4  14       12.13       18.77      8.93 o
  -1   4  14        0.70       -6.13     11.39 o
   0   4  14       18.80       19.40      9.29 o
   1   4  14        0.07       12.85      9.69 o
   2   4  14        2.14       12.05     10.21 o
  -5   5  14        1.17       -0.73      7.83 o
  -4   5  14       49.81       37.67      9.65 o
  -3   5  14       86.98       91.15     10.05 o
  -2   5  14       17.62       22.07      8.63 o
  -1   5  14       98.28       79.63     13.10 o
   0   5  14        0.83       14.75     11.98 o
   1   5  14       26.94       15.81      9.67 o
   2   5  14        0.13        2.03     13.39 o
  -5   6  14       58.64       69.04      7.78 o
  -4   6  14       14.48       12.11      9.23 o
  -3   6  14       10.25       13.98      9.01 o
  -2   6  14      132.36      110.05     13.08 o
  -1   6  14      425.24      415.62     19.67 o
   0   6  14      557.96      618.95     19.63 o
   1   6  14       12.58       21.06     10.05 o
   2   6  14       39.83       64.82     20.68 o
  -5   7  14        1.70        3.84      8.95 o
  -4   7  14        0.91        6.50     11.08 o
  -3   7  14       30.19       56.21     13.72 o
  -2   7  14       18.22       27.99     12.31 o
  -1   7  14       31.11       22.77     12.22 o
   0   7  14      725.30      671.84     20.18 o
   1   7  14      156.77      166.71     11.91 o
  -5   8  14        0.32        3.66      8.31 o
  -4   8  14        1.24        6.01      9.55 o
  -3   8  14        7.45       12.22      9.14 o
  -2   8  14        8.20       15.07     11.91 o
  -1   8  14      198.27      207.38     15.38 o
   0   8  14       59.14       67.54     13.34 o
   1   8  14       53.90       63.20     10.95 o
  -5   9  14        0.95        1.51      8.41 o
  -4   9  14        0.90        2.33      9.76 o
  -3   9  14      108.55       95.05     10.37 o
  -2   9  14       35.75       56.66      9.88 o
  -1   9  14       25.25       26.46     12.32 o
   0   9  14       64.54       72.99     13.26 o
   1   9  14        4.32       11.67     10.43 o
  -4  10  14       33.19       48.02     10.77 o
  -3  10  14      563.18      499.84     21.94 o
  -2  10  14      291.10      300.86     12.84 o
  -1  10  14        8.11       19.39      9.59 o
   0  10  14        9.39       10.21     12.52 o
   1  10  14       16.27       15.00     10.51 o
  -4  11  14      124.92      106.64     11.42 o
  -3  11  14      638.77      607.91     16.14 o
  -2  11  14       60.94       76.15     10.73 o
  -1  11  14       52.32       72.60     10.80 o
   0  11  14       29.30       33.95     10.19 o
  -4  12  14        1.37        2.73     10.57 o
  -3  12  14        1.22       12.69     10.43 o
  -2  12  14      103.08      118.84     11.41 o
  -1  12  14       43.89       48.96     10.50 o
   0  12  14       44.45       50.25     10.70 o
  -3  13  14       53.82       60.48     10.88 o
  -2  13  14        6.72       10.05     10.35 o
  -1  13  14       80.77       94.29     11.51 o
  -5   1  15       21.68       23.33      8.53 o
  -4   1  15      135.17       95.12     13.18 o
  -3   1  15       90.16      117.79     13.13 o
  -2   1  15        6.17       18.72     11.46 o
  -1   1  15        2.80       -0.12      9.87 o
   0   1  15        3.08       11.01     12.39 o
   1   1  15       32.10       21.65      9.00 o
  -5   2  15        4.93       -0.67      9.69 o
  -4   2  15      189.06      167.18     14.61 o
  -3   2  15       16.76       19.19      9.56 o
  -2   2  15        6.89       13.06      9.21 o
  -1   2  15       56.48       38.41      9.97 o
   0   2  15       59.60       60.61     10.62 o
   1   2  15       73.82       57.30     10.90 o
  -5   3  15      135.59      143.85     12.46 o
  -4   3  15       93.04       79.80     15.99 o
  -3   3  15      204.97      210.10     11.83 o
  -2   3  15       11.47        9.90      9.03 o
  -1   3  15       21.50       16.76      9.78 o
   0   3  15       39.86       29.87     12.50 o
   1   3  15       21.31       16.77     10.55 o
  -5   4  15       19.31       24.27      9.59 o
  -4   4  15       20.89       22.91      9.81 o
  -3   4  15      149.25      133.23     10.80 o
  -2   4  15       16.05       17.69      9.25 o
  -1   4  15       30.74       28.24     12.47 o
   0   4  15       30.35       36.78     12.58 o
   1   4  15       39.04       39.56      9.27 o
  -4   5  15       13.84       17.62      9.56 o
  -3   5  15      225.77      239.39     15.93 o
  -2   5  15        1.44        5.28     11.83 o
  -1   5  15       35.94       46.89     13.01 o
   0   5  15        0.91        7.40     18.75 o
  -4   6  15       21.22       15.10     12.31 o
  -3   6  15        7.31       20.06     12.88 o
  -2   6  15        0.26        7.77     12.62 o
  -1   6  15       71.46       74.38     13.27 o
   0   6  15       11.01       13.01     12.38 o
  -4   7  15       25.18       56.57     13.87 o
  -3   7  15       13.77       19.43     12.76 o
  -2   7  15        0.41       17.73     12.53 o
  -1   7  15       32.47       39.86     13.23 o
   0   7  15       14.85       11.91     12.62 o
  -4   8  15        1.74        6.31     13.66 o
  -3   8  15      371.64      408.01     18.53 o
  -2   8  15      332.37      382.66     18.04 o
  -1   8  15       13.14       21.97     13.10 o
   0   8  15      156.47      167.72     15.46 o
  -3   9  15      543.01      559.15     20.94 o
  -2   9  15       18.26       21.20     12.76 o
  -1   9  15        0.66        5.83     12.81 o
  -3  10  15      235.63      300.97     18.02 o
  -2  10  15        0.23       15.06     12.99 o
  -3   0  16      114.09       85.89     19.04 o
  -2   0  16      161.19      161.31     20.82 o
  -1   0  16      198.22      184.09     22.09 o
  -3   1  16        0.06        2.65     12.32 o
  -2   1  16      148.79      141.55     13.93 o
  -1   1  16        9.59       10.16     13.26 o
  -3   2  16        2.47        5.87     12.10 o
  -2   2  16        2.92       14.58     11.95 o
  -1   2  16       11.06        1.79     12.81 o
  -3   3  16       10.95       14.69      9.95 o
  -2   3  16        0.00        6.22     11.99 o
  -1   3  16        0.21       -1.32     12.53 o
  -3   4  16        4.48       10.95     12.75 o
  -2   4  16       18.70       22.81     12.39 o
  -2   5  16        7.68       10.27     12.50 o
 
